# Supplementary material for: The effect of socioeconomic status on academic achievement: A big data study across countries and time with integrative data analysis
Source: PLoS One. 2025 Oct 31;20(10):e0335485. doi: 10.1371/journal.pone.0335485 (PMC12578351; doi:10.1371/journal.pone.0335485)
Supplement: S1 Appendix — (XLSX) [file pone.0335485.s001.xlsx]

## Sheet: Sayfa1
Year	CntryName	CntryCode	CntryNum	Achievement	Effect Size Type	N	Effect Size	se	conf.low	conf.high	p
2003	Armenia	ARM	51	bsmmat0	Student SES	3244	0.141432	0.0197295	0.102675	0.180188	0
2003	Australia	AUS	36	bsmmat0	Student SES	2439	0.15875	0.0265563	0.105518	0.211981	0
2003	Bulgaria	BGR	100	bsmmat0	Student SES	2830	0.162516	0.0200465	0.123055	0.201976	0
2003	Bahrain	BHR	48	bsmmat0	Student SES	2809	0.215959	0.0229598	0.170364	0.261554	0
2003	Botswana	BWA	72	bsmmat0	Student SES	2985	0.106898	0.0255247	0.0547757	0.15902	0.0002
2003	Chile	CHL	152	bsmmat0	Student SES	4791	0.140382	0.011895	0.116785	0.163979	0
2003	Canada	CAN	124	bsmmat0	Student SES	2154	0.228284	0.0293414	0.170182	0.286385	0
2003	Canada	CAN	124	bsmmat0	Student SES	2557	0.0790951	0.0156714	0.0482581	0.109932	0
2003	Cyprus	CYP	196	bsmmat0	Student SES	2993	0.334222	0.0229637	0.288833	0.379611	0
2003	Egypt	EGY	818	bsmmat0	Student SES	3780	0.168882	0.0194208	0.13014	0.207624	0
2003	Ghana	GHA	288	bsmmat0	Student SES	2146	0.034452	0.0260997	-0.017873	0.0867771	0.1924
2003	Hong Kong	HKG	344	bsmmat0	Student SES	3575	-0.00990679	0.0126436	-0.0348952	0.0150817	0.4346
2003	Hungary	HUN	348	bsmmat0	Student SES	1702	0.265586	0.021368	0.223638	0.307533	0
2003	Indonesia	IDN	360	bsmmat0	Student SES	3873	0.00674533	0.0119862	-0.0169163	0.030407	0.5743
2003	Iran	IRN	364	bsmmat0	Student SES	3494	0.0779783	0.0165629	0.0451931	0.110764	0
2003	Israel	ISR	376	bsmmat0	Student SES	2473	0.189261	0.0210453	0.147962	0.23056	0
2003	Italy	ITA	380	bsmmat0	Student SES	3793	0.245332	0.0169299	0.212109	0.278556	0
2003	Jordan	JOR	400	bsmmat0	Student SES	3416	0.216541	0.0202381	0.175578	0.257505	0
2003	Japan	JPN	392	bsmmat0	Student SES	3292	0.279152	0.0161549	0.247479	0.310824	0
2003	Korea	KOR	410	bsmmat0	Student SES	4453	0.358998	0.014605	0.330366	0.387629	0
2003	Lebanon	LBN	422	bsmmat0	Student SES	1868	0.0771039	0.0199415	0.0375626	0.116645	0.0002
2003	Lithuania	LTU	440	bsmmat0	Student SES	2660	0.26091	0.0235198	0.21457	0.307251	0
2003	Morocco	MAR	504	bsmmat0	Student SES	1084	0.0883428	0.0378284	0.0138096	0.162876	0.0204
2003	North Macedonia	MKD	807	bsmmat0	Student SES	2471	0.202149	0.0214058	0.160106	0.244192	0
2003	Malaysia	MYS	458	bsmmat0	Student SES	4503	0.0514082	0.0130031	0.0257714	0.077045	0.0001
2003	Norway	NOR	578	bsmmat0	Student SES	4099	0.288457	0.0192012	0.250233	0.32668	0
2003	New Zealand	NZL	554	bsmmat0	Student SES	1208	0.122398	0.0274139	0.0683756	0.176419	0
2003	Palestine	PSE	275	bsmmat0	Student SES	4067	0.216508	0.0176064	0.180645	0.25237	0
2003	Romania	ROU	642	bsmmat0	Student SES	2742	0.248818	0.0195854	0.210139	0.287496	0
2003	Russian Federation	RUS	643	bsmmat0	Student SES	3440	0.15225	0.0166086	0.119685	0.184816	0
2003	Saudi Arabia	SAU	682	bsmmat0	Student SES	2352	0.134686	0.0312244	0.0721174	0.197255	0.0001
2003	Serbia	SRB	688	bsmmat0	Student SES	3227	0.285377	0.0203517	0.245163	0.32559	0
2003	Singapore	SGP	702	bsmmat0	Student SES	4628	0.15792	0.0175565	0.123503	0.192337	0
2003	Slovenia	SVN	705	bsmmat0	Student SES	2245	0.265838	0.0269548	0.211781	0.319895	0
2003	Sweden	SWE	752	bsmmat0	Student SES	1653	0.298364	0.0242803	0.250353	0.346376	0
2003	Syrian Arab Republic	SYR	760	bsmmat0	Student SES	1944	0.193354	0.025484	0.142589	0.24412	0
2003	Tunisia	TUN	788	bsmmat0	Student SES	3312	0.171582	0.0202271	0.131735	0.211429	0
2003	Taiwan	TWN	158	bsmmat0	Student SES	4627	0.276572	0.0159824	0.245132	0.308012	0
2003	United States of America	USA	840	bsmmat0	Student SES	1462	0.189838	0.0348642	0.121471	0.258204	0
2003	United States of America	USA	840	bsmmat0	Student SES	5465	0.19936	0.0135605	0.172764	0.225955	0
2003	South Africa	ZAF	710	bsmmat0	Student SES	3433	0.0408929	0.0160694	0.00770666	0.0740792	0.0179
2003	Armenia	ARM	51	bsmmat0	School SES	3244	0.134911	0.0497339	0.0374309	0.23239	0.0067
2003	Australia	AUS	36	bsmmat0	School SES	2439	0.48843	0.0583821	0.373981	0.60288	0
2003	Bulgaria	BGR	100	bsmmat0	School SES	2830	0.0799072	0.0917049	-0.099834	0.259648	0.3836
2003	Bahrain	BHR	48	bsmmat0	School SES	2809	0.149184	0.0411361	0.0685527	0.229815	0.0003
2003	Botswana	BWA	72	bsmmat0	School SES	2985	0.289071	0.0648476	0.161961	0.416181	0
2003	Chile	CHL	152	bsmmat0	School SES	4791	0.620871	0.0378701	0.545854	0.695888	0
2003	Canada	CAN	124	bsmmat0	School SES	2154	0.25131	0.0568011	0.139702	0.362917	0
2003	Canada	CAN	124	bsmmat0	School SES	2557	0.425169	0.046903	0.33319	0.517148	0
2003	Cyprus	CYP	196	bsmmat0	School SES	2993	0.218553	0.0234826	0.172514	0.264592	0
2003	Egypt	EGY	818	bsmmat0	School SES	3780	0.492315	0.042448	0.409118	0.575512	0
2003	Ghana	GHA	288	bsmmat0	School SES	2146	0.425633	0.0681828	0.291699	0.559566	0
2003	Hong Kong	HKG	344	bsmmat0	School SES	3575	0.472954	0.0607891	0.353809	0.592099	0
2003	Hungary	HUN	348	bsmmat0	School SES	1702	0.453668	0.0431484	0.369071	0.538265	0
2003	Indonesia	IDN	360	bsmmat0	School SES	3873	0.228003	0.0829862	0.0651417	0.390864	0.0061
2003	Iran	IRN	364	bsmmat0	School SES	3494	0.378789	0.0445265	0.291438	0.46614	0
2003	Israel	ISR	376	bsmmat0	School SES	2473	0.300338	0.0784065	0.146635	0.454041	0.0001
2003	Italy	ITA	380	bsmmat0	School SES	3793	0.273011	0.0491037	0.176767	0.369256	0
2003	Jordan	JOR	400	bsmmat0	School SES	3416	0.295318	0.0432583	0.210474	0.380161	0
2003	Japan	JPN	392	bsmmat0	School SES	3292	0.265536	0.0691328	0.130008	0.401063	0.0001
2003	Korea	KOR	410	bsmmat0	School SES	4453	0.272657	0.0294372	0.214924	0.33039	0
2003	Lebanon	LBN	422	bsmmat0	School SES	1868	0.483312	0.0654809	0.354882	0.611743	0
2003	Lithuania	LTU	440	bsmmat0	School SES	2660	0.3574	0.0342017	0.289875	0.424924	0
2003	Morocco	MAR	504	bsmmat0	School SES	1084	0.0669894	0.0789919	-0.088056	0.222035	0.3966
2003	North Macedonia	MKD	807	bsmmat0	School SES	2471	0.385851	0.0503137	0.287234	0.484468	0
2003	Malaysia	MYS	458	bsmmat0	School SES	4503	0.503998	0.0457088	0.414388	0.593608	0
2003	Norway	NOR	578	bsmmat0	School SES	4099	0.188449	0.0364533	0.116559	0.260339	0
2003	New Zealand	NZL	554	bsmmat0	School SES	1208	0.408349	0.0543795	0.301733	0.514965	0
2003	Palestine	PSE	275	bsmmat0	School SES	4067	0.148795	0.0395352	0.07127	0.226321	0.0002
2003	Romania	ROU	642	bsmmat0	School SES	2742	0.232039	0.0818221	0.0716579	0.392421	0.0046
2003	Russian Federation	RUS	643	bsmmat0	School SES	3440	0.252116	0.0487394	0.156502	0.34773	0
2003	Saudi Arabia	SAU	682	bsmmat0	School SES	2352	0.242122	0.0495547	0.143853	0.340391	0
2003	Serbia	SRB	688	bsmmat0	School SES	3227	0.261478	0.0311193	0.200392	0.322565	0
2003	Singapore	SGP	702	bsmmat0	School SES	4628	0.477508	0.0328264	0.413169	0.541847	0
2003	Slovenia	SVN	705	bsmmat0	School SES	2245	0.166941	0.0571824	0.0543044	0.279578	0.0038
2003	Sweden	SWE	752	bsmmat0	School SES	1653	0.315645	0.0626066	0.192932	0.438358	0
2003	Syrian Arab Republic	SYR	760	bsmmat0	School SES	1944	0.329155	0.052952	0.22492	0.433391	0
2003	Tunisia	TUN	788	bsmmat0	School SES	3312	0.257294	0.0374257	0.183672	0.330916	0
2003	Taiwan	TWN	158	bsmmat0	School SES	4627	0.463325	0.0364187	0.391637	0.535014	0
2003	United States of America	USA	840	bsmmat0	School SES	1462	0.402706	0.0716251	0.262322	0.543089	0
2003	United States of America	USA	840	bsmmat0	School SES	5465	0.508559	0.0344136	0.440995	0.576122	0
2003	South Africa	ZAF	710	bsmmat0	School SES	3433	0.587593	0.053724	0.482284	0.692902	0
2003	Armenia	ARM	51	bsssci0	Student SES	3244	0.122271	0.0178184	0.0871988	0.157343	0
2003	Australia	AUS	36	bsssci0	Student SES	2439	0.209526	0.020833	0.168416	0.250636	0
2003	Bulgaria	BGR	100	bsssci0	Student SES	2830	0.179496	0.022288	0.135794	0.223197	0
2003	Bahrain	BHR	48	bsssci0	Student SES	2809	0.203594	0.0215666	0.161117	0.246072	0
2003	Botswana	BWA	72	bsssci0	Student SES	2985	0.108208	0.0206009	0.0675586	0.148857	0
2003	Chile	CHL	152	bsssci0	Student SES	4791	0.163361	0.0150129	0.133386	0.193337	0
2003	Canada	CAN	124	bsssci0	Student SES	2154	0.192602	0.0339735	0.124887	0.260317	0
2003	Canada	CAN	124	bsssci0	Student SES	2557	0.148007	0.0188597	0.110986	0.185028	0
2003	Cyprus	CYP	196	bsssci0	Student SES	2993	0.323306	0.0217024	0.280592	0.366021	0
2003	Egypt	EGY	818	bsssci0	Student SES	3780	0.163266	0.0183753	0.127205	0.199328	0
2003	Ghana	GHA	288	bsssci0	Student SES	2146	0.0225286	0.0248908	-0.0277678	0.072825	0.3708
2003	Hong Kong	HKG	344	bsssci0	Student SES	3575	0.0330426	0.01611	0.000941254	0.0651439	0.0438
2003	Hungary	HUN	348	bsssci0	Student SES	1702	0.258939	0.0211937	0.217167	0.30071	0
2003	Indonesia	IDN	360	bsssci0	Student SES	3873	0.0431718	0.0180688	0.00459221	0.0817515	0.0307
2003	Iran	IRN	364	bsssci0	Student SES	3494	0.0759621	0.020373	0.0356177	0.116307	0.0003
2003	Israel	ISR	376	bsssci0	Student SES	2473	0.211666	0.0242552	0.162865	0.260466	0
2003	Italy	ITA	380	bsssci0	Student SES	3793	0.223648	0.0173632	0.189206	0.258091	0
2003	Jordan	JOR	400	bsssci0	Student SES	3416	0.220572	0.0188224	0.183593	0.257551	0
2003	Japan	JPN	392	bsssci0	Student SES	3292	0.291486	0.0185524	0.254386	0.328585	0
2003	Korea	KOR	410	bsssci0	Student SES	4453	0.333636	0.0176398	0.297229	0.370043	0
2003	Lebanon	LBN	422	bsssci0	Student SES	1868	0.117248	0.0278323	0.0623268	0.17217	0
2003	Lithuania	LTU	440	bsssci0	Student SES	2660	0.228008	0.021728	0.185413	0.270603	0
2003	Morocco	MAR	504	bsssci0	Student SES	1084	0.0883941	0.0372284	0.0134818	0.163306	0.0218
2003	North Macedonia	MKD	807	bsssci0	Student SES	2471	0.221712	0.0245554	0.171206	0.272218	0
2003	Malaysia	MYS	458	bsssci0	Student SES	4503	0.0815716	0.0145778	0.0515564	0.111587	0
2003	Norway	NOR	578	bsssci0	Student SES	4099	0.282893	0.017575	0.248385	0.317401	0
2003	New Zealand	NZL	554	bsssci0	Student SES	1208	0.215913	0.0276179	0.161509	0.270316	0
2003	Palestine	PSE	275	bsssci0	Student SES	4067	0.192888	0.0180388	0.15665	0.229125	0
2003	Romania	ROU	642	bsssci0	Student SES	2742	0.222822	0.0194508	0.184106	0.261539	0
2003	Russian Federation	RUS	643	bsssci0	Student SES	3440	0.158004	0.017032	0.124342	0.191667	0
2003	Saudi Arabia	SAU	682	bsssci0	Student SES	2352	0.147856	0.0267709	0.0943988	0.201313	0
2003	Serbia	SRB	688	bsssci0	Student SES	3227	0.289343	0.0204944	0.248733	0.329953	0
2003	Singapore	SGP	702	bsssci0	Student SES	4628	0.229443	0.0177587	0.194621	0.264264	0
2003	Slovenia	SVN	705	bsssci0	Student SES	2245	0.291975	0.0224729	0.24788	0.33607	0
2003	Sweden	SWE	752	bsssci0	Student SES	1653	0.315847	0.0223689	0.271915	0.359778	0
2003	Syrian Arab Republic	SYR	760	bsssci0	Student SES	1944	0.146308	0.0238181	0.0992161	0.193399	0
2003	Tunisia	TUN	788	bsssci0	Student SES	3312	0.143852	0.0191844	0.106138	0.181565	0
2003	Taiwan	TWN	158	bsssci0	Student SES	4627	0.287074	0.0174262	0.252573	0.321575	0
2003	United States of America	USA	840	bsssci0	Student SES	1462	0.230811	0.0368444	0.156277	0.305345	0
2003	United States of America	USA	840	bsssci0	Student SES	5465	0.233152	0.0139854	0.205617	0.260687	0
2003	South Africa	ZAF	710	bsssci0	Student SES	3433	0.0402179	0.0183768	0.00155555	0.0788803	0.0423
2003	Armenia	ARM	51	bsssci0	School SES	3244	0.129712	0.0570267	0.0175803	0.241844	0.0235
2003	Australia	AUS	36	bsssci0	School SES	2439	0.443956	0.0611486	0.323958	0.563955	0
2003	Bulgaria	BGR	100	bsssci0	School SES	2830	0.0288588	0.0671313	-0.102718	0.160436	0.6673
2003	Bahrain	BHR	48	bsssci0	School SES	2809	0.116525	0.0372408	0.0435071	0.189542	0.0018
2003	Botswana	BWA	72	bsssci0	School SES	2985	0.329079	0.0576071	0.216171	0.441987	0
2003	Chile	CHL	152	bsssci0	School SES	4791	0.547053	0.035289	0.477788	0.616319	0
2003	Canada	CAN	124	bsssci0	School SES	2154	0.202114	0.064493	0.0757078	0.328521	0.0017
2003	Canada	CAN	124	bsssci0	School SES	2557	0.258039	0.0546959	0.150803	0.365275	0
2003	Cyprus	CYP	196	bsssci0	School SES	2993	0.255072	0.0298507	0.195975	0.314169	0
2003	Egypt	EGY	818	bsssci0	School SES	3780	0.474538	0.0516735	0.373221	0.575856	0
2003	Ghana	GHA	288	bsssci0	School SES	2146	0.393808	0.0623052	0.271633	0.515984	0
2003	Hong Kong	HKG	344	bsssci0	School SES	3575	0.346096	0.0579915	0.232372	0.45982	0
2003	Hungary	HUN	348	bsssci0	School SES	1702	0.432253	0.0388811	0.356044	0.508462	0
2003	Indonesia	IDN	360	bsssci0	School SES	3873	0.276037	0.0535881	0.170485	0.38159	0
2003	Iran	IRN	364	bsssci0	School SES	3494	0.305437	0.0400291	0.226914	0.38396	0
2003	Israel	ISR	376	bsssci0	School SES	2473	0.262149	0.0673101	0.130213	0.394085	0.0001
2003	Italy	ITA	380	bsssci0	School SES	3793	0.245875	0.0516593	0.144588	0.347163	0
2003	Jordan	JOR	400	bsssci0	School SES	3416	0.244368	0.0343022	0.177053	0.311684	0
2003	Japan	JPN	392	bsssci0	School SES	3292	0.203739	0.0618814	0.0822569	0.325222	0.001
2003	Korea	KOR	410	bsssci0	School SES	4453	0.209273	0.0227458	0.164346	0.254201	0
2003	Lebanon	LBN	422	bsssci0	School SES	1868	0.475539	0.0462497	0.384889	0.56619	0
2003	Lithuania	LTU	440	bsssci0	School SES	2660	0.2233	0.0351638	0.153958	0.292643	0
2003	Morocco	MAR	504	bsssci0	School SES	1084	0.00875325	0.0840654	-0.156382	0.173888	0.9171
2003	North Macedonia	MKD	807	bsssci0	School SES	2471	0.374786	0.0520031	0.272841	0.47673	0
2003	Malaysia	MYS	458	bsssci0	School SES	4503	0.464727	0.0470297	0.372542	0.556911	0
2003	Norway	NOR	578	bsssci0	School SES	4099	0.169776	0.0298699	0.111222	0.22833	0
2003	New Zealand	NZL	554	bsssci0	School SES	1208	0.414759	0.0504773	0.315803	0.513715	0
2003	Palestine	PSE	275	bsssci0	School SES	4067	0.138016	0.0370688	0.0653596	0.210672	0.0002
2003	Romania	ROU	642	bsssci0	School SES	2742	0.145446	0.0962164	-0.0431733	0.334066	0.1307
2003	Russian Federation	RUS	643	bsssci0	School SES	3440	0.248313	0.0463642	0.157438	0.339188	0
2003	Saudi Arabia	SAU	682	bsssci0	School SES	2352	0.22202	0.0460512	0.131333	0.312707	0
2003	Serbia	SRB	688	bsssci0	School SES	3227	0.251952	0.0416621	0.170199	0.333705	0
2003	Singapore	SGP	702	bsssci0	School SES	4628	0.511098	0.0317795	0.448811	0.573385	0
2003	Slovenia	SVN	705	bsssci0	School SES	2245	0.150932	0.0400448	0.0711289	0.230735	0.0003
2003	Sweden	SWE	752	bsssci0	School SES	1653	0.308329	0.0471519	0.215704	0.400954	0
2003	Syrian Arab Republic	SYR	760	bsssci0	School SES	1944	0.261269	0.0443132	0.174072	0.348466	0
2003	Tunisia	TUN	788	bsssci0	School SES	3312	0.189654	0.035672	0.119695	0.259613	0
2003	Taiwan	TWN	158	bsssci0	School SES	4627	0.421585	0.0386469	0.345695	0.497474	0
2003	United States of America	USA	840	bsssci0	School SES	1462	0.397546	0.0820519	0.236703	0.558389	0
2003	United States of America	USA	840	bsssci0	School SES	5465	0.502324	0.0327913	0.43777	0.566878	0
2003	South Africa	ZAF	710	bsssci0	School SES	3433	0.598028	0.047349	0.505106	0.690951	0
2007	United Arab Emirates	ARE	784	bsmmat0	Student SES	1356	0.154808	0.0312717	0.0928897	0.216727	0
2007	Armenia	ARM	51	bsmmat0	Student SES	3420	0.163755	0.0241865	0.115253	0.212256	0
2007	Australia	AUS	36	bsmmat0	Student SES	3124	0.131209	0.0188385	0.0935349	0.168884	0
2007	Bulgaria	BGR	100	bsmmat0	Student SES	3275	0.150042	0.0224405	0.106013	0.19407	0
2007	Bahrain	BHR	48	bsmmat0	Student SES	3375	0.172072	0.0172296	0.13797	0.206173	0
2007	Botswana	BWA	72	bsmmat0	Student SES	2841	0.0171721	0.0218589	-0.0269703	0.0613145	0.4366
2007	Canada	CAN	124	bsmmat0	Student SES	3269	0.198573	0.0164717	0.166089	0.231058	0
2007	Canada	CAN	124	bsmmat0	Student SES	2572	0.191588	0.0282531	0.134411	0.248764	0
2007	Canada	CAN	124	bsmmat0	Student SES	2995	0.125567	0.0178254	0.089362	0.161772	0
2007	Cyprus	CYP	196	bsmmat0	Student SES	3563	0.32818	0.0189016	0.291061	0.3653	0
2007	Czechia	CZE	203	bsmmat0	Student SES	4045	0.224501	0.0146711	0.195582	0.25342	0
2007	Egypt	EGY	818	bsmmat0	Student SES	4053	0.0595511	0.0212306	0.015927	0.103175	0.0094
2007	Georgia	GEO	268	bsmmat0	Student SES	2891	0.224545	0.0266925	0.172087	0.277002	0
2007	Ghana	GHA	288	bsmmat0	Student SES	3011	-0.037491	0.0196577	-0.0767458	0.00176392	0.0609
2007	Hong Kong	HKG	344	bsmmat0	Student SES	2909	-0.00154948	0.0140874	-0.0304635	0.0273646	0.9132
2007	Hungary	HUN	348	bsmmat0	Student SES	3278	0.32291	0.0213325	0.280905	0.364914	0
2007	Indonesia	IDN	360	bsmmat0	Student SES	3184	0.0417641	0.0145911	0.012894	0.0706342	0.0049
2007	Iran	IRN	364	bsmmat0	Student SES	2931	0.0857049	0.0180153	0.0498298	0.12158	0
2007	Israel	ISR	376	bsmmat0	Student SES	2337	0.190375	0.0224445	0.145722	0.235028	0
2007	Italy	ITA	380	bsmmat0	Student SES	3934	0.226648	0.0158984	0.19541	0.257886	0
2007	Jordan	JOR	400	bsmmat0	Student SES	3918	0.186503	0.0180436	0.151128	0.221878	0
2007	Japan	JPN	392	bsmmat0	Student SES	3958	0.276837	0.0164372	0.244615	0.309058	0
2007	Korea	KOR	410	bsmmat0	Student SES	3493	0.340485	0.0148766	0.311173	0.369797	0
2007	Kuwait	KWT	414	bsmmat0	Student SES	2776	0.130668	0.0236036	0.0836879	0.177649	0
2007	Lebanon	LBN	422	bsmmat0	Student SES	2357	0.0467834	0.0207441	0.00608502	0.0874818	0.0243
2007	Lithuania	LTU	440	bsmmat0	Student SES	3340	0.303371	0.0178469	0.26811	0.338633	0
2007	Morocco	MAR	504	bsmmat0	Student SES	1832	0.124726	0.0320493	0.0618519	0.1876	0.0001
2007	Malaysia	MYS	458	bsmmat0	Student SES	3996	0.0703246	0.0132178	0.0443974	0.0962519	0
2007	Norway	NOR	578	bsmmat0	Student SES	4599	0.304531	0.0172841	0.270032	0.339029	0
2007	Oman	OMN	512	bsmmat0	Student SES	3783	0.151006	0.0164405	0.118689	0.183323	0
2007	Palestine	PSE	275	bsmmat0	Student SES	3694	0.211342	0.0187698	0.17427	0.248414	0
2007	Qatar	QAT	634	bsmmat0	Student SES	4339	0.173434	0.0188523	0.136183	0.210686	0
2007	Romania	ROU	642	bsmmat0	Student SES	3226	0.325383	0.0202174	0.285259	0.365506	0
2007	Russian Federation	RUS	643	bsmmat0	Student SES	3945	0.190709	0.015935	0.159401	0.222017	0
2007	Saudi Arabia	SAU	682	bsmmat0	Student SES	2860	0.157097	0.0239491	0.109818	0.204376	0
2007	Serbia	SRB	688	bsmmat0	Student SES	3350	0.297681	0.025629	0.247195	0.348167	0
2007	Singapore	SGP	702	bsmmat0	Student SES	4172	0.177282	0.0164602	0.144993	0.209571	0
2007	Slovenia	SVN	705	bsmmat0	Student SES	3132	0.326374	0.0181677	0.290679	0.362069	0
2007	Sweden	SWE	752	bsmmat0	Student SES	3803	0.276094	0.0197997	0.236438	0.315749	0
2007	Syrian Arab Republic	SYR	760	bsmmat0	Student SES	3390	0.0962928	0.0199108	0.0566692	0.135916	0
2007	Thailand	THA	764	bsmmat0	Student SES	4409	0.0505371	0.0112703	0.0284451	0.0726291	0
2007	Tunisia	TUN	788	bsmmat0	Student SES	3186	0.164204	0.0216485	0.121311	0.207098	0
2007	Türkiye	TUR	792	bsmmat0	Student SES	4476	0.188969	0.0146228	0.16015	0.217787	0
2007	Taiwan	TWN	158	bsmmat0	Student SES	3453	0.287144	0.0189519	0.249921	0.324367	0
2007	Ukraine	UKR	804	bsmmat0	Student SES	3952	0.235811	0.0165025	0.203415	0.268206	0
2007	United States of America	USA	840	bsmmat0	Student SES	1463	0.242299	0.0299111	0.183656	0.300942	0
2007	United States of America	USA	840	bsmmat0	Student SES	1345	0.257675	0.0302259	0.198349	0.317001	0
2007	United States of America	USA	840	bsmmat0	Student SES	5738	0.206457	0.0139029	0.179149	0.233765	0
2007	United Arab Emirates	ARE	784	bsmmat0	School SES	1356	0.526106	0.141537	0.248698	0.803515	0.0002
2007	Armenia	ARM	51	bsmmat0	School SES	3420	0.058768	0.0479246	-0.0351953	0.152731	0.2202
2007	Australia	AUS	36	bsmmat0	School SES	3124	0.512456	0.0385102	0.436738	0.588175	0
2007	Bulgaria	BGR	100	bsmmat0	School SES	3275	0.302098	0.058417	0.187273	0.416924	0
2007	Bahrain	BHR	48	bsmmat0	School SES	3375	0.347884	0.0414243	0.266694	0.429075	0
2007	Botswana	BWA	72	bsmmat0	School SES	2841	0.402003	0.0343054	0.334665	0.469341	0
2007	Canada	CAN	124	bsmmat0	School SES	3269	0.346079	0.0542815	0.239664	0.452494	0
2007	Canada	CAN	124	bsmmat0	School SES	2572	0.300278	0.050547	0.201171	0.399385	0
2007	Canada	CAN	124	bsmmat0	School SES	2995	0.45839	0.0461909	0.367823	0.548957	0
2007	Cyprus	CYP	196	bsmmat0	School SES	3563	0.17054	0.0152947	0.140426	0.200654	0
2007	Czechia	CZE	203	bsmmat0	School SES	4045	0.448591	0.0370538	0.37596	0.521222	0
2007	Egypt	EGY	818	bsmmat0	School SES	4053	0.254238	0.0921832	0.073547	0.434929	0.0058
2007	Georgia	GEO	268	bsmmat0	School SES	2891	0.144865	0.0695891	0.00845098	0.281278	0.0374
2007	Ghana	GHA	288	bsmmat0	School SES	3011	0.304119	0.0757193	0.155694	0.452543	0.0001
2007	Hong Kong	HKG	344	bsmmat0	School SES	2909	0.540345	0.0689961	0.405113	0.675576	0
2007	Hungary	HUN	348	bsmmat0	School SES	3278	0.357331	0.0402775	0.278298	0.436364	0
2007	Indonesia	IDN	360	bsmmat0	School SES	3184	0.480545	0.0720705	0.339096	0.621994	0
2007	Iran	IRN	364	bsmmat0	School SES	2931	0.449122	0.0504416	0.350234	0.54801	0
2007	Israel	ISR	376	bsmmat0	School SES	2337	0.360564	0.04071	0.280709	0.440419	0
2007	Italy	ITA	380	bsmmat0	School SES	3934	0.207967	0.0424477	0.124769	0.291165	0
2007	Jordan	JOR	400	bsmmat0	School SES	3918	0.287022	0.0559183	0.177346	0.396698	0
2007	Japan	JPN	392	bsmmat0	School SES	3958	0.297002	0.0468876	0.205084	0.388919	0
2007	Korea	KOR	410	bsmmat0	School SES	3493	0.258624	0.0184249	0.221705	0.295543	0
2007	Kuwait	KWT	414	bsmmat0	School SES	2776	0.213932	0.0380003	0.139142	0.288721	0
2007	Lebanon	LBN	422	bsmmat0	School SES	2357	0.430444	0.0688294	0.295522	0.565367	0
2007	Lithuania	LTU	440	bsmmat0	School SES	3340	0.303043	0.0382106	0.22815	0.377935	0
2007	Morocco	MAR	504	bsmmat0	School SES	1832	0.307091	0.0985354	0.11392	0.500262	0.0018
2007	Malaysia	MYS	458	bsmmat0	School SES	3996	0.598783	0.0416845	0.517081	0.680484	0
2007	Norway	NOR	578	bsmmat0	School SES	4599	0.216223	0.0236383	0.169718	0.262729	0
2007	Oman	OMN	512	bsmmat0	School SES	3783	0.134483	0.0523973	0.031734	0.237232	0.0103
2007	Palestine	PSE	275	bsmmat0	School SES	3694	0.131905	0.0412611	0.0510178	0.212792	0.0014
2007	Qatar	QAT	634	bsmmat0	School SES	4339	0.19429	0.0636893	0.0693648	0.319215	0.0023
2007	Romania	ROU	642	bsmmat0	School SES	3226	0.375854	0.0449183	0.287796	0.463913	0
2007	Russian Federation	RUS	643	bsmmat0	School SES	3945	0.316854	0.044666	0.22926	0.404449	0
2007	Saudi Arabia	SAU	682	bsmmat0	School SES	2860	0.193463	0.0492005	0.0964423	0.290484	0.0001
2007	Serbia	SRB	688	bsmmat0	School SES	3350	0.236707	0.0691959	0.101084	0.37233	0.0006
2007	Singapore	SGP	702	bsmmat0	School SES	4172	0.566786	0.0292269	0.509501	0.624071	0
2007	Slovenia	SVN	705	bsmmat0	School SES	3132	0.203408	0.0376413	0.129397	0.277419	0
2007	Sweden	SWE	752	bsmmat0	School SES	3803	0.208838	0.035434	0.139384	0.278292	0
2007	Syrian Arab Republic	SYR	760	bsmmat0	School SES	3390	0.0205631	0.0872622	-0.150474	0.191601	0.8137
2007	Thailand	THA	764	bsmmat0	School SES	4409	0.390597	0.075481	0.242652	0.538541	0
2007	Tunisia	TUN	788	bsmmat0	School SES	3186	0.322816	0.0323539	0.257964	0.387668	0
2007	Türkiye	TUR	792	bsmmat0	School SES	4476	0.537172	0.0443171	0.450218	0.624126	0
2007	Taiwan	TWN	158	bsmmat0	School SES	3453	0.443639	0.0349347	0.375089	0.512188	0
2007	Ukraine	UKR	804	bsmmat0	School SES	3952	0.354266	0.0302239	0.295006	0.413526	0
2007	United States of America	USA	840	bsmmat0	School SES	1463	0.493084	0.0672775	0.361219	0.624949	0
2007	United States of America	USA	840	bsmmat0	School SES	1345	0.314031	0.0682793	0.180198	0.447864	0
2007	United States of America	USA	840	bsmmat0	School SES	5738	0.439437	0.0279382	0.38449	0.494384	0
2007	United Arab Emirates	ARE	784	bsssci0	Student SES	1356	0.19294	0.0384078	0.117277	0.268604	0
2007	Armenia	ARM	51	bsssci0	Student SES	3420	0.0920147	0.0219543	0.0485982	0.135431	0
2007	Australia	AUS	36	bsssci0	Student SES	3124	0.19298	0.0179426	0.157308	0.228652	0
2007	Bulgaria	BGR	100	bsssci0	Student SES	3275	0.157623	0.0234159	0.111203	0.204043	0
2007	Bahrain	BHR	48	bsssci0	Student SES	3375	0.161039	0.0180549	0.125532	0.196546	0
2007	Botswana	BWA	72	bsssci0	Student SES	2841	0.0138174	0.0236911	-0.0344086	0.0620434	0.5638
2007	Canada	CAN	124	bsssci0	Student SES	3269	0.239289	0.0191731	0.201649	0.27693	0
2007	Canada	CAN	124	bsssci0	Student SES	2572	0.253138	0.0226382	0.208607	0.29767	0
2007	Canada	CAN	124	bsssci0	Student SES	2995	0.181447	0.0162908	0.149419	0.213475	0
2007	Cyprus	CYP	196	bsssci0	Student SES	3563	0.324103	0.021547	0.281747	0.36646	0
2007	Czechia	CZE	203	bsssci0	Student SES	4045	0.266137	0.018089	0.229549	0.302725	0
2007	Egypt	EGY	818	bsssci0	Student SES	4053	0.0555974	0.0201167	0.0158735	0.0953214	0.0064
2007	Georgia	GEO	268	bsssci0	Student SES	2891	0.20771	0.0297827	0.148854	0.266566	0
2007	Ghana	GHA	288	bsssci0	Student SES	3011	-0.0279787	0.0193733	-0.0665987	0.0106413	0.153
2007	Hong Kong	HKG	344	bsssci0	Student SES	2909	0.0376544	0.0138689	0.0103999	0.0649088	0.0069
2007	Hungary	HUN	348	bsssci0	Student SES	3278	0.332648	0.0212288	0.291008	0.374288	0
2007	Indonesia	IDN	360	bsssci0	Student SES	3184	0.0471874	0.0162856	0.0150405	0.0793342	0.0043
2007	Iran	IRN	364	bsssci0	Student SES	2931	0.119089	0.0192399	0.0810645	0.157114	0
2007	Israel	ISR	376	bsssci0	Student SES	2337	0.194623	0.0225046	0.150417	0.238829	0
2007	Italy	ITA	380	bsssci0	Student SES	3934	0.254357	0.0161947	0.222431	0.286283	0
2007	Jordan	JOR	400	bsssci0	Student SES	3918	0.20363	0.0191584	0.165909	0.241351	0
2007	Japan	JPN	392	bsssci0	Student SES	3958	0.290694	0.01948	0.251319	0.330069	0
2007	Korea	KOR	410	bsssci0	Student SES	3493	0.340845	0.0156449	0.310033	0.371657	0
2007	Kuwait	KWT	414	bsssci0	Student SES	2776	0.132595	0.0219387	0.0891678	0.176021	0
2007	Lebanon	LBN	422	bsssci0	Student SES	2357	0.0954521	0.0236557	0.0480546	0.142849	0.0002
2007	Lithuania	LTU	440	bsssci0	Student SES	3340	0.324113	0.0187243	0.287273	0.360954	0
2007	Morocco	MAR	504	bsssci0	Student SES	1832	0.0485416	0.035451	-0.0211527	0.118236	0.1717
2007	Malaysia	MYS	458	bsssci0	Student SES	3996	0.0915836	0.0156222	0.0605482	0.122619	0
2007	Norway	NOR	578	bsssci0	Student SES	4599	0.353697	0.0169408	0.32048	0.386915	0
2007	Oman	OMN	512	bsssci0	Student SES	3783	0.161013	0.0194628	0.121691	0.200335	0
2007	Palestine	PSE	275	bsssci0	Student SES	3694	0.221238	0.0196385	0.182188	0.260288	0
2007	Qatar	QAT	634	bsssci0	Student SES	4339	0.146266	0.015213	0.116307	0.176224	0
2007	Romania	ROU	642	bsssci0	Student SES	3226	0.31451	0.0216555	0.271749	0.35727	0
2007	Russian Federation	RUS	643	bsssci0	Student SES	3945	0.186368	0.0174475	0.152065	0.220671	0
2007	Saudi Arabia	SAU	682	bsssci0	Student SES	2860	0.145178	0.021726	0.101933	0.188423	0
2007	Serbia	SRB	688	bsssci0	Student SES	3350	0.268699	0.0228075	0.223938	0.313461	0
2007	Singapore	SGP	702	bsssci0	Student SES	4172	0.230067	0.0171229	0.196464	0.26367	0
2007	Slovenia	SVN	705	bsssci0	Student SES	3132	0.359039	0.017713	0.324177	0.3939	0
2007	Sweden	SWE	752	bsssci0	Student SES	3803	0.313152	0.0174318	0.278931	0.347373	0
2007	Syrian Arab Republic	SYR	760	bsssci0	Student SES	3390	0.0926265	0.0215253	0.0501169	0.135136	0
2007	Thailand	THA	764	bsssci0	Student SES	4409	0.0596167	0.0117774	0.0362263	0.0830071	0
2007	Tunisia	TUN	788	bsssci0	Student SES	3186	0.106576	0.0217982	0.0634078	0.149743	0
2007	Türkiye	TUR	792	bsssci0	Student SES	4476	0.194649	0.0146603	0.165417	0.223882	0
2007	Taiwan	TWN	158	bsssci0	Student SES	3453	0.330107	0.0192288	0.292405	0.367808	0
2007	Ukraine	UKR	804	bsssci0	Student SES	3952	0.236706	0.024651	0.184474	0.288937	0
2007	United States of America	USA	840	bsssci0	Student SES	1463	0.250692	0.0326626	0.186212	0.315171	0
2007	United States of America	USA	840	bsssci0	Student SES	1345	0.305101	0.0309971	0.244313	0.365889	0
2007	United States of America	USA	840	bsssci0	Student SES	5738	0.23983	0.0145129	0.211109	0.26855	0
2007	United Arab Emirates	ARE	784	bsssci0	School SES	1356	0.444013	0.123209	0.202527	0.685499	0.0003
2007	Armenia	ARM	51	bsssci0	School SES	3420	0.0135919	0.0697337	-0.123087	0.150271	0.8455
2007	Australia	AUS	36	bsssci0	School SES	3124	0.498181	0.0374687	0.4246	0.571763	0
2007	Bulgaria	BGR	100	bsssci0	School SES	3275	0.180005	0.0755487	0.0318914	0.328119	0.0172
2007	Bahrain	BHR	48	bsssci0	School SES	3375	0.170251	0.0467265	0.0786672	0.261834	0.0003
2007	Botswana	BWA	72	bsssci0	School SES	2841	0.358599	0.0291964	0.30075	0.416448	0
2007	Canada	CAN	124	bsssci0	School SES	3269	0.335219	0.0580639	0.221368	0.449069	0
2007	Canada	CAN	124	bsssci0	School SES	2572	0.285701	0.0460458	0.195405	0.375997	0
2007	Canada	CAN	124	bsssci0	School SES	2995	0.421846	0.03925	0.344907	0.498785	0
2007	Cyprus	CYP	196	bsssci0	School SES	3563	0.207911	0.0244508	0.159723	0.2561	0
2007	Czechia	CZE	203	bsssci0	School SES	4045	0.397478	0.0340206	0.330796	0.46416	0
2007	Egypt	EGY	818	bsssci0	School SES	4053	0.213979	0.0908463	0.0359236	0.392035	0.0185
2007	Georgia	GEO	268	bsssci0	School SES	2891	0.145833	0.0548843	0.0381608	0.253506	0.008
2007	Ghana	GHA	288	bsssci0	School SES	3011	0.308458	0.0792987	0.153026	0.463889	0.0001
2007	Hong Kong	HKG	344	bsssci0	School SES	2909	0.460037	0.0761763	0.310732	0.609341	0
2007	Hungary	HUN	348	bsssci0	School SES	3278	0.349768	0.029724	0.291077	0.408459	0
2007	Indonesia	IDN	360	bsssci0	School SES	3184	0.48584	0.0664765	0.355548	0.616132	0
2007	Iran	IRN	364	bsssci0	School SES	2931	0.480784	0.0399542	0.402408	0.55916	0
2007	Israel	ISR	376	bsssci0	School SES	2337	0.354473	0.042133	0.271892	0.437054	0
2007	Italy	ITA	380	bsssci0	School SES	3934	0.244068	0.0491949	0.147516	0.34062	0
2007	Jordan	JOR	400	bsssci0	School SES	3918	0.274076	0.055334	0.165619	0.382534	0
2007	Japan	JPN	392	bsssci0	School SES	3958	0.284336	0.0425459	0.200944	0.367727	0
2007	Korea	KOR	410	bsssci0	School SES	3493	0.239001	0.0178739	0.20346	0.274542	0
2007	Kuwait	KWT	414	bsssci0	School SES	2776	0.186869	0.0451147	0.0984001	0.275338	0
2007	Lebanon	LBN	422	bsssci0	School SES	2357	0.51049	0.0671856	0.378798	0.642183	0
2007	Lithuania	LTU	440	bsssci0	School SES	3340	0.243961	0.0351147	0.174859	0.313064	0
2007	Morocco	MAR	504	bsssci0	School SES	1832	0.290496	0.117556	0.059567	0.521424	0.0138
2007	Malaysia	MYS	458	bsssci0	School SES	3996	0.558785	0.0455327	0.469538	0.648032	0
2007	Norway	NOR	578	bsssci0	School SES	4599	0.213757	0.0217443	0.171079	0.256435	0
2007	Oman	OMN	512	bsssci0	School SES	3783	0.154201	0.0484376	0.0592625	0.249139	0.0015
2007	Palestine	PSE	275	bsssci0	School SES	3694	0.135644	0.0405641	0.0561002	0.215187	0.0008
2007	Qatar	QAT	634	bsssci0	School SES	4339	0.0962283	0.0621395	-0.025565	0.218022	0.1215
2007	Romania	ROU	642	bsssci0	School SES	3226	0.325546	0.0614341	0.205115	0.445976	0
2007	Russian Federation	RUS	643	bsssci0	School SES	3945	0.275032	0.047717	0.181472	0.368591	0
2007	Saudi Arabia	SAU	682	bsssci0	School SES	2860	0.183831	0.0610183	0.0626743	0.304988	0.0033
2007	Serbia	SRB	688	bsssci0	School SES	3350	0.233798	0.0740878	0.0885004	0.379097	0.0016
2007	Singapore	SGP	702	bsssci0	School SES	4172	0.599524	0.0303682	0.540002	0.659046	0
2007	Slovenia	SVN	705	bsssci0	School SES	3132	0.183866	0.036478	0.112289	0.255443	0
2007	Sweden	SWE	752	bsssci0	School SES	3803	0.245507	0.0316084	0.183542	0.307473	0
2007	Syrian Arab Republic	SYR	760	bsssci0	School SES	3390	0.0467042	0.0711703	-0.0928703	0.186279	0.5117
2007	Thailand	THA	764	bsssci0	School SES	4409	0.408628	0.0651909	0.280844	0.536413	0
2007	Tunisia	TUN	788	bsssci0	School SES	3186	0.249501	0.0270788	0.195897	0.303105	0
2007	Türkiye	TUR	792	bsssci0	School SES	4476	0.51044	0.0424991	0.427143	0.593738	0
2007	Taiwan	TWN	158	bsssci0	School SES	3453	0.392273	0.0484899	0.29722	0.487326	0
2007	Ukraine	UKR	804	bsssci0	School SES	3952	0.310521	0.0308673	0.249922	0.37112	0
2007	United States of America	USA	840	bsssci0	School SES	1463	0.512825	0.0691	0.377372	0.648279	0
2007	United States of America	USA	840	bsssci0	School SES	1345	0.325134	0.0713527	0.185275	0.464994	0
2007	United States of America	USA	840	bsssci0	School SES	5738	0.419622	0.0296719	0.361186	0.478058	0
2011	United Arab Emirates	ARE	784	bsmmat0	Student SES	2376	0.155036	0.0225705	0.109612	0.20046	0
2011	United Arab Emirates	ARE	784	bsmmat0	Student SES	2809	0.197566	0.019934	0.158356	0.236777	0
2011	United Arab Emirates	ARE	784	bsmmat0	Student SES	7371	0.175856	0.0140981	0.146968	0.204744	0
2011	Armenia	ARM	51	bsmmat0	Student SES	4441	0.203832	0.016226	0.171826	0.235839	0
2011	Australia	AUS	36	bsmmat0	Student SES	3461	0.157243	0.0198772	0.117795	0.19669	0
2011	Bahrain	BHR	48	bsmmat0	Student SES	2439	0.203409	0.022689	0.158826	0.247993	0
2011	Botswana	BWA	72	bsmmat0	Student SES	2784	-0.00196462	0.0205584	-0.0423032	0.0383739	0.9239
2011	Canada	CAN	124	bsmmat0	Student SES	2701	0.224273	0.0245358	0.175849	0.272697	0
2011	Chile	CHL	152	bsmmat0	Student SES	3454	0.0781998	0.0150451	0.0484677	0.107932	0
2011	Canada	CAN	124	bsmmat0	Student SES	2467	0.273877	0.0216614	0.231401	0.316352	0
2011	Canada	CAN	124	bsmmat0	Student SES	3677	0.195817	0.0198271	0.156227	0.235406	0
2011	Finland	FIN	246	bsmmat0	Student SES	2316	0.314554	0.0222607	0.270891	0.358216	0
2011	Georgia	GEO	268	bsmmat0	Student SES	2558	0.256564	0.0192198	0.218748	0.294381	0
2011	Ghana	GHA	288	bsmmat0	Student SES	4097	-0.0277633	0.0224284	-0.0732824	0.0177557	0.2239
2011	Hong Kong	HKG	344	bsmmat0	Student SES	2559	0.0244601	0.0131919	-0.0015414	0.0504615	0.0651
2011	Hungary	HUN	348	bsmmat0	Student SES	4093	0.353585	0.018911	0.316179	0.390991	0
2011	Indonesia	IDN	360	bsmmat0	Student SES	3418	0.0567468	0.0170597	0.0227558	0.0907377	0.0014
2011	Iran	IRN	364	bsmmat0	Student SES	4565	0.129366	0.016235	0.0973535	0.161379	0
2011	Israel	ISR	376	bsmmat0	Student SES	3097	0.209217	0.0154595	0.178868	0.239565	0
2011	Italy	ITA	380	bsmmat0	Student SES	3086	0.249408	0.0160171	0.217931	0.280884	0
2011	Jordan	JOR	400	bsmmat0	Student SES	5168	0.221584	0.0185923	0.185019	0.25815	0
2011	Japan	JPN	392	bsmmat0	Student SES	3123	0.30156	0.0181851	0.265893	0.337226	0
2011	Kazakhstan	KAZ	398	bsmmat0	Student SES	3462	0.124383	0.0186895	0.0865914	0.162174	0
2011	Korea	KOR	410	bsmmat0	Student SES	4033	0.3582	0.016526	0.325738	0.390661	0
2011	Lebanon	LBN	422	bsmmat0	Student SES	2232	0.102077	0.0215211	0.0589496	0.145205	0
2011	Lithuania	LTU	440	bsmmat0	Student SES	3287	0.285824	0.0205422	0.24509	0.326557	0
2011	Morocco	MAR	504	bsmmat0	Student SES	5296	0.132317	0.0191605	0.0925881	0.172046	0
2011	North Macedonia	MKD	807	bsmmat0	Student SES	2230	0.235418	0.0233656	0.18916	0.281676	0
2011	Malaysia	MYS	458	bsmmat0	Student SES	3806	0.0597716	0.0131129	0.0327166	0.0868265	0.0001
2011	Norway	NOR	578	bsmmat0	Student SES	3828	0.321816	0.02899	0.264856	0.378775	0
2011	New Zealand	NZL	554	bsmmat0	Student SES	1876	0.313411	0.0287904	0.256762	0.370061	0
2011	Oman	OMN	512	bsmmat0	Student SES	5209	0.236427	0.0155037	0.205673	0.267181	0
2011	Palestine	PSE	275	bsmmat0	Student SES	5794	0.220838	0.0168111	0.18782	0.253856	0
2011	Qatar	QAT	634	bsmmat0	Student SES	2468	0.152994	0.0213548	0.109936	0.196052	0
2011	Romania	ROU	642	bsmmat0	Student SES	3922	0.297835	0.0180533	0.262413	0.333256	0
2011	Russian Federation	RUS	643	bsmmat0	Student SES	3680	0.160967	0.0176695	0.126273	0.195661	0
2011	Saudi Arabia	SAU	682	bsmmat0	Student SES	3126	0.119943	0.0190882	0.0820111	0.157876	0
2011	Singapore	SGP	702	bsmmat0	Student SES	4202	0.158509	0.0193995	0.120381	0.196637	0
2011	Slovenia	SVN	705	bsmmat0	Student SES	3012	0.348475	0.0192854	0.310646	0.386304	0
2011	Sweden	SWE	752	bsmmat0	Student SES	2064	0.305949	0.0222219	0.262074	0.349823	0
2011	Syrian Arab Republic	SYR	760	bsmmat0	Student SES	3038	0.0682306	0.0187336	0.0315062	0.104955	0.0003
2011	Thailand	THA	764	bsmmat0	Student SES	4131	0.0351751	0.0131501	0.00869255	0.0616576	0.0104
2011	Tunisia	TUN	788	bsmmat0	Student SES	3512	0.157402	0.020757	0.116064	0.198741	0
2011	Türkiye	TUR	792	bsmmat0	Student SES	5811	0.242642	0.0136314	0.215914	0.26937	0
2011	Taiwan	TWN	158	bsmmat0	Student SES	4131	0.279634	0.0158469	0.248485	0.310783	0
2011	Ukraine	UKR	804	bsmmat0	Student SES	2471	0.264472	0.0258028	0.212882	0.316062	0
2011	United States of America	USA	840	bsmmat0	Student SES	5803	0.0950208	0.0115707	0.0716787	0.118363	0
2011	South Africa	ZAF	710	bsmmat0	Student SES	5355	0.0143307	0.0142697	-0.0143077	0.042969	0.3199
2011	United Arab Emirates	ARE	784	bsmmat0	School SES	2376	0.427979	0.0454906	0.33881	0.517148	0
2011	United Arab Emirates	ARE	784	bsmmat0	School SES	2809	0.515162	0.0532035	0.410884	0.619439	0
2011	United Arab Emirates	ARE	784	bsmmat0	School SES	7371	0.395691	0.0370528	0.32305	0.468332	0
2011	Armenia	ARM	51	bsmmat0	School SES	4441	0.199496	0.0433642	0.114443	0.284549	0
2011	Australia	AUS	36	bsmmat0	School SES	3461	0.593775	0.0569468	0.482161	0.70539	0
2011	Bahrain	BHR	48	bsmmat0	School SES	2439	0.527238	0.0508417	0.427587	0.626888	0
2011	Botswana	BWA	72	bsmmat0	School SES	2784	0.339833	0.0464158	0.248817	0.430849	0
2011	Canada	CAN	124	bsmmat0	School SES	2701	0.229465	0.0553599	0.120843	0.338088	0
2011	Chile	CHL	152	bsmmat0	School SES	3454	0.3841	0.0866173	0.214235	0.553964	0
2011	Canada	CAN	124	bsmmat0	School SES	2467	0.269006	0.0560627	0.159048	0.378964	0
2011	Canada	CAN	124	bsmmat0	School SES	3677	0.295974	0.056787	0.184552	0.407397	0
2011	Finland	FIN	246	bsmmat0	School SES	2316	0.169158	0.028606	0.113076	0.22524	0
2011	Georgia	GEO	268	bsmmat0	School SES	2558	0.232816	0.0637114	0.107944	0.357688	0.0003
2011	Ghana	GHA	288	bsmmat0	School SES	4097	0.198739	0.0876137	0.0269673	0.37051	0.0234
2011	Hong Kong	HKG	344	bsmmat0	School SES	2559	0.652771	0.0636672	0.527985	0.777557	0
2011	Hungary	HUN	348	bsmmat0	School SES	4093	0.462397	0.0360308	0.391767	0.533028	0
2011	Indonesia	IDN	360	bsmmat0	School SES	3418	0.349389	0.0585148	0.2347	0.464079	0
2011	Iran	IRN	364	bsmmat0	School SES	4565	0.460544	0.0410074	0.380055	0.541034	0
2011	Israel	ISR	376	bsmmat0	School SES	3097	0.38958	0.0703392	0.251712	0.527447	0
2011	Italy	ITA	380	bsmmat0	School SES	3086	0.282489	0.0477433	0.188908	0.376069	0
2011	Jordan	JOR	400	bsmmat0	School SES	5168	0.294268	0.0619027	0.172883	0.415652	0
2011	Japan	JPN	392	bsmmat0	School SES	3123	0.231599	0.050117	0.13327	0.329929	0
2011	Kazakhstan	KAZ	398	bsmmat0	School SES	3462	0.325292	0.0993482	0.130561	0.520023	0.0011
2011	Korea	KOR	410	bsmmat0	School SES	4033	0.238552	0.047091	0.146207	0.330896	0
2011	Lebanon	LBN	422	bsmmat0	School SES	2232	0.470949	0.0413083	0.388601	0.553297	0
2011	Lithuania	LTU	440	bsmmat0	School SES	3287	0.384073	0.0315128	0.322276	0.445869	0
2011	Morocco	MAR	504	bsmmat0	School SES	5296	0.392964	0.0462259	0.30233	0.483599	0
2011	North Macedonia	MKD	807	bsmmat0	School SES	2230	0.434294	0.0422323	0.351419	0.517168	0
2011	Malaysia	MYS	458	bsmmat0	School SES	3806	0.673938	0.0390543	0.59738	0.750496	0
2011	Norway	NOR	578	bsmmat0	School SES	3828	0.296906	0.0383893	0.221585	0.372227	0
2011	New Zealand	NZL	554	bsmmat0	School SES	1876	0.410696	0.0353266	0.341447	0.479944	0
2011	Oman	OMN	512	bsmmat0	School SES	5209	0.329631	0.038612	0.253862	0.4054	0
2011	Palestine	PSE	275	bsmmat0	School SES	5794	0.16867	0.044804	0.0807753	0.256565	0.0002
2011	Qatar	QAT	634	bsmmat0	School SES	2468	0.566122	0.044057	0.47977	0.652474	0
2011	Romania	ROU	642	bsmmat0	School SES	3922	0.346393	0.0506878	0.246972	0.445814	0
2011	Russian Federation	RUS	643	bsmmat0	School SES	3680	0.232921	0.0596143	0.116065	0.349778	0.0001
2011	Saudi Arabia	SAU	682	bsmmat0	School SES	3126	0.244801	0.0711164	0.105216	0.384386	0.0006
2011	Singapore	SGP	702	bsmmat0	School SES	4202	0.503372	0.032934	0.438818	0.567927	0
2011	Slovenia	SVN	705	bsmmat0	School SES	3012	0.177013	0.0334674	0.111404	0.242623	0
2011	Sweden	SWE	752	bsmmat0	School SES	2064	0.253328	0.0353998	0.182008	0.324649	0
2011	Syrian Arab Republic	SYR	760	bsmmat0	School SES	3038	0.105233	0.0529173	0.00150512	0.20896	0.0468
2011	Thailand	THA	764	bsmmat0	School SES	4131	0.316251	0.0951197	0.129809	0.502694	0.0009
2011	Tunisia	TUN	788	bsmmat0	School SES	3512	0.361476	0.0384454	0.286091	0.43686	0
2011	Türkiye	TUR	792	bsmmat0	School SES	5811	0.407887	0.0328412	0.343476	0.472299	0
2011	Taiwan	TWN	158	bsmmat0	School SES	4131	0.41717	0.0519199	0.315387	0.518954	0
2011	Ukraine	UKR	804	bsmmat0	School SES	2471	0.308657	0.0559607	0.19896	0.418353	0
2011	United States of America	USA	840	bsmmat0	School SES	5803	0.458313	0.0538243	0.3528	0.563826	0
2011	South Africa	ZAF	710	bsmmat0	School SES	5355	0.722755	0.0416196	0.640153	0.805357	0
2011	United Arab Emirates	ARE	784	bsssci0	Student SES	2376	0.175948	0.0210667	0.134467	0.217428	0
2011	United Arab Emirates	ARE	784	bsssci0	Student SES	2809	0.2273	0.0210124	0.186104	0.268495	0
2011	United Arab Emirates	ARE	784	bsssci0	Student SES	7371	0.202374	0.012173	0.1785	0.226247	0
2011	Armenia	ARM	51	bsssci0	Student SES	4441	0.199552	0.0174504	0.1651	0.234004	0
2011	Australia	AUS	36	bsssci0	Student SES	3461	0.218569	0.0201844	0.178693	0.258445	0
2011	Bahrain	BHR	48	bsssci0	Student SES	2439	0.214685	0.0274098	0.159839	0.26953	0
2011	Botswana	BWA	72	bsssci0	Student SES	2784	0.0236131	0.0204251	-0.0165363	0.0637626	0.2483
2011	Canada	CAN	124	bsssci0	Student SES	2701	0.307272	0.0230042	0.26192	0.352625	0
2011	Chile	CHL	152	bsssci0	Student SES	3454	0.133383	0.0160261	0.101671	0.165094	0
2011	Canada	CAN	124	bsssci0	Student SES	2467	0.301242	0.0251281	0.251768	0.350716	0
2011	Canada	CAN	124	bsssci0	Student SES	3677	0.240205	0.019903	0.200694	0.279716	0
2011	Finland	FIN	246	bsssci0	Student SES	2316	0.351434	0.0216716	0.30875	0.394118	0
2011	Georgia	GEO	268	bsssci0	Student SES	2558	0.274863	0.0248226	0.224412	0.325315	0
2011	Ghana	GHA	288	bsssci0	Student SES	4097	-0.00945594	0.017437	-0.0437581	0.0248463	0.588
2011	Hong Kong	HKG	344	bsssci0	Student SES	2559	0.0429396	0.0176009	0.00718432	0.0786949	0.02
2011	Hungary	HUN	348	bsssci0	Student SES	4093	0.342899	0.0203844	0.30282	0.382978	0
2011	Indonesia	IDN	360	bsssci0	Student SES	3418	0.0192184	0.0251336	-0.0323089	0.0707458	0.451
2011	Iran	IRN	364	bsssci0	Student SES	4565	0.133698	0.0170222	0.100144	0.167251	0
2011	Israel	ISR	376	bsssci0	Student SES	3097	0.213717	0.0178082	0.178381	0.249052	0
2011	Italy	ITA	380	bsssci0	Student SES	3086	0.272187	0.0170892	0.238317	0.306057	0
2011	Jordan	JOR	400	bsssci0	Student SES	5168	0.190932	0.0185958	0.154464	0.2274	0
2011	Japan	JPN	392	bsssci0	Student SES	3123	0.311463	0.0184445	0.275298	0.347628	0
2011	Kazakhstan	KAZ	398	bsssci0	Student SES	3462	0.126518	0.0181865	0.0898908	0.163145	0
2011	Korea	KOR	410	bsssci0	Student SES	4033	0.335245	0.0170639	0.301749	0.368742	0
2011	Lebanon	LBN	422	bsssci0	Student SES	2232	0.0764149	0.0205851	0.0355115	0.117318	0.0004
2011	Lithuania	LTU	440	bsssci0	Student SES	3287	0.290893	0.0201083	0.251209	0.330578	0
2011	Morocco	MAR	504	bsssci0	Student SES	5296	0.0834185	0.0185801	0.0463509	0.120486	0
2011	North Macedonia	MKD	807	bsssci0	Student SES	2230	0.239313	0.0214215	0.197194	0.281431	0
2011	Malaysia	MYS	458	bsssci0	Student SES	3806	0.0642721	0.0113243	0.0410224	0.0875217	0
2011	Norway	NOR	578	bsssci0	Student SES	3828	0.346667	0.0295645	0.28865	0.404685	0
2011	New Zealand	NZL	554	bsssci0	Student SES	1876	0.369514	0.0228798	0.324091	0.414937	0
2011	Oman	OMN	512	bsssci0	Student SES	5209	0.234891	0.0141781	0.207102	0.262681	0
2011	Palestine	PSE	275	bsssci0	Student SES	5794	0.237584	0.0181156	0.2016	0.273569	0
2011	Qatar	QAT	634	bsssci0	Student SES	2468	0.185681	0.0225276	0.141206	0.230155	0
2011	Romania	ROU	642	bsssci0	Student SES	3922	0.272998	0.0194158	0.234523	0.311472	0
2011	Russian Federation	RUS	643	bsssci0	Student SES	3680	0.208042	0.0185697	0.171381	0.244703	0
2011	Saudi Arabia	SAU	682	bsssci0	Student SES	3126	0.157356	0.0176385	0.122593	0.192119	0
2011	Singapore	SGP	702	bsssci0	Student SES	4202	0.212746	0.0190337	0.175325	0.250166	0
2011	Slovenia	SVN	705	bsssci0	Student SES	3012	0.371322	0.019326	0.333325	0.40932	0
2011	Sweden	SWE	752	bsssci0	Student SES	2064	0.338922	0.0238381	0.292029	0.385814	0
2011	Syrian Arab Republic	SYR	760	bsssci0	Student SES	3038	0.0738234	0.0189727	0.0362145	0.111432	0.0002
2011	Thailand	THA	764	bsssci0	Student SES	4131	0.0371429	0.0139219	0.00949784	0.064788	0.009
2011	Tunisia	TUN	788	bsssci0	Student SES	3512	0.124456	0.0229012	0.0772793	0.171634	0
2011	Türkiye	TUR	792	bsssci0	Student SES	5811	0.227387	0.0131971	0.20149	0.253284	0
2011	Taiwan	TWN	158	bsssci0	Student SES	4131	0.339613	0.0159535	0.308331	0.370894	0
2011	Ukraine	UKR	804	bsssci0	Student SES	2471	0.29805	0.0244289	0.249031	0.347069	0
2011	United States of America	USA	840	bsssci0	Student SES	5803	0.153205	0.0123292	0.128704	0.177705	0
2011	South Africa	ZAF	710	bsssci0	Student SES	5355	0.0362541	0.0151012	0.00612093	0.0663873	0.0191
2011	United Arab Emirates	ARE	784	bsssci0	School SES	2376	0.405132	0.0458974	0.31517	0.495094	0
2011	United Arab Emirates	ARE	784	bsssci0	School SES	2809	0.501554	0.0549696	0.393805	0.609303	0
2011	United Arab Emirates	ARE	784	bsssci0	School SES	7371	0.391281	0.0327615	0.327029	0.455533	0
2011	Armenia	ARM	51	bsssci0	School SES	4441	0.138688	0.0472372	0.0450618	0.232314	0.0041
2011	Australia	AUS	36	bsssci0	School SES	3461	0.564361	0.0451241	0.475888	0.652834	0
2011	Bahrain	BHR	48	bsssci0	School SES	2439	0.432287	0.0503055	0.333687	0.530887	0
2011	Botswana	BWA	72	bsssci0	School SES	2784	0.312012	0.0301313	0.252763	0.371262	0
2011	Canada	CAN	124	bsssci0	School SES	2701	0.247873	0.0408785	0.167751	0.327995	0
2011	Chile	CHL	152	bsssci0	School SES	3454	0.406056	0.0732034	0.26256	0.549551	0
2011	Canada	CAN	124	bsssci0	School SES	2467	0.286976	0.0406932	0.206516	0.367436	0
2011	Canada	CAN	124	bsssci0	School SES	3677	0.284154	0.0525419	0.181121	0.387187	0
2011	Finland	FIN	246	bsssci0	School SES	2316	0.16056	0.0307824	0.100224	0.220897	0
2011	Georgia	GEO	268	bsssci0	School SES	2558	0.193266	0.0516027	0.0920497	0.294482	0.0002
2011	Ghana	GHA	288	bsssci0	School SES	4097	0.239667	0.0815833	0.0797403	0.399593	0.0033
2011	Hong Kong	HKG	344	bsssci0	School SES	2559	0.553649	0.0594221	0.437175	0.670123	0
2011	Hungary	HUN	348	bsssci0	School SES	4093	0.45425	0.0343751	0.386799	0.521702	0
2011	Indonesia	IDN	360	bsssci0	School SES	3418	0.28871	0.0601984	0.170382	0.407037	0
2011	Iran	IRN	364	bsssci0	School SES	4565	0.422763	0.0415969	0.341182	0.504343	0
2011	Israel	ISR	376	bsssci0	School SES	3097	0.364113	0.0634477	0.239752	0.488475	0
2011	Italy	ITA	380	bsssci0	School SES	3086	0.304772	0.0446157	0.217327	0.392217	0
2011	Jordan	JOR	400	bsssci0	School SES	5168	0.244223	0.0641901	0.11841	0.370035	0.0001
2011	Japan	JPN	392	bsssci0	School SES	3123	0.209879	0.0388199	0.133588	0.286171	0
2011	Kazakhstan	KAZ	398	bsssci0	School SES	3462	0.390834	0.0905495	0.213344	0.568323	0
2011	Korea	KOR	410	bsssci0	School SES	4033	0.173764	0.0407243	0.0938418	0.253686	0
2011	Lebanon	LBN	422	bsssci0	School SES	2232	0.493351	0.0419079	0.410764	0.575939	0
2011	Lithuania	LTU	440	bsssci0	School SES	3287	0.380895	0.0301504	0.321674	0.440116	0
2011	Morocco	MAR	504	bsssci0	School SES	5296	0.3201	0.0393263	0.242984	0.397216	0
2011	North Macedonia	MKD	807	bsssci0	School SES	2230	0.459877	0.0351768	0.390913	0.528841	0
2011	Malaysia	MYS	458	bsssci0	School SES	3806	0.666092	0.0415574	0.584636	0.747548	0
2011	Norway	NOR	578	bsssci0	School SES	3828	0.282585	0.0328515	0.218142	0.347027	0
2011	New Zealand	NZL	554	bsssci0	School SES	1876	0.424185	0.0393574	0.346936	0.501434	0
2011	Oman	OMN	512	bsssci0	School SES	5209	0.319337	0.0392488	0.24234	0.396334	0
2011	Palestine	PSE	275	bsssci0	School SES	5794	0.161335	0.0383396	0.08619	0.236479	0
2011	Qatar	QAT	634	bsssci0	School SES	2468	0.468349	0.0457093	0.378729	0.557969	0
2011	Romania	ROU	642	bsssci0	School SES	3922	0.34508	0.0567254	0.2338	0.45636	0
2011	Russian Federation	RUS	643	bsssci0	School SES	3680	0.245082	0.0482613	0.15047	0.339693	0
2011	Saudi Arabia	SAU	682	bsssci0	School SES	3126	0.279349	0.0702241	0.141676	0.417022	0.0001
2011	Singapore	SGP	702	bsssci0	School SES	4202	0.537986	0.0307712	0.477675	0.598297	0
2011	Slovenia	SVN	705	bsssci0	School SES	3012	0.162986	0.0330345	0.0982022	0.22777	0
2011	Sweden	SWE	752	bsssci0	School SES	2064	0.273561	0.0351383	0.204647	0.342475	0
2011	Syrian Arab Republic	SYR	760	bsssci0	School SES	3038	0.114492	0.0510307	0.014458	0.214527	0.0249
2011	Thailand	THA	764	bsssci0	School SES	4131	0.367914	0.0884538	0.194506	0.541321	0
2011	Tunisia	TUN	788	bsssci0	School SES	3512	0.299215	0.0344608	0.231594	0.366837	0
2011	Türkiye	TUR	792	bsssci0	School SES	5811	0.357741	0.0333907	0.292292	0.42319	0
2011	Taiwan	TWN	158	bsssci0	School SES	4131	0.357179	0.0457749	0.267223	0.447135	0
2011	Ukraine	UKR	804	bsssci0	School SES	2471	0.294765	0.0450734	0.206409	0.383121	0
2011	United States of America	USA	840	bsssci0	School SES	5803	0.467379	0.0443659	0.380348	0.554411	0
2011	South Africa	ZAF	710	bsssci0	School SES	5355	0.744323	0.0382587	0.665506	0.823139	0
2015	United Arab Emirates	ARE	784	bsmmat0	Student SES	3248	0.129153	0.0173097	0.0948676	0.163438	0
2015	United Arab Emirates	ARE	784	bsmmat0	Student SES	4270	0.129166	0.0167956	0.0954733	0.162859	0
2015	United Arab Emirates	ARE	784	bsmmat0	Student SES	11751	0.122201	0.0103597	0.101735	0.142666	0
2015	Armenia	ARM	51	bsmmat0	Student SES	4094	0.226055	0.0202796	0.18507	0.26704	0
2015	Australia	AUS	36	bsmmat0	Student SES	7255	0.19188	0.0168413	0.158759	0.225	0
2015	Bahrain	BHR	48	bsmmat0	Student SES	3176	0.139134	0.0191105	0.101478	0.17679	0
2015	Botswana	BWA	72	bsmmat0	Student SES	4040	0.0528176	0.0193734	0.0135864	0.0920489	0.0097
2015	Canada	CAN	124	bsmmat0	Student SES	6937	0.216681	0.017058	0.183064	0.250297	0
2015	Chile	CHL	152	bsmmat0	Student SES	3219	0.108823	0.0169556	0.0752816	0.142363	0
2015	Canada	CAN	124	bsmmat0	Student SES	3560	0.251021	0.02295	0.20596	0.296081	0
2015	Canada	CAN	124	bsmmat0	Student SES	3120	0.183692	0.0231618	0.137877	0.229508	0
2015	Egypt	EGY	818	bsmmat0	Student SES	4750	0.153131	0.0204825	0.110225	0.196037	0
2015	Georgia	GEO	268	bsmmat0	Student SES	3154	0.225062	0.022179	0.180775	0.269348	0
2015	Hong Kong	HKG	344	bsmmat0	Student SES	3429	0.0327931	0.0156028	0.00158421	0.064002	0.0398
2015	Hungary	HUN	348	bsmmat0	Student SES	4476	0.295351	0.0163611	0.263252	0.32745	0
2015	Ireland	IRL	372	bsmmat0	Student SES	3629	0.296208	0.0192463	0.258055	0.33436	0
2015	Iran	IRN	364	bsmmat0	Student SES	5493	0.106382	0.015768	0.0740024	0.138763	0
2015	Israel	ISR	376	bsmmat0	Student SES	4797	0.138361	0.012662	0.113461	0.163261	0
2015	Italy	ITA	380	bsmmat0	Student SES	3321	0.278712	0.0205142	0.238188	0.319236	0
2015	Jordan	JOR	400	bsmmat0	Student SES	5322	0.164945	0.0197071	0.124252	0.205637	0
2015	Japan	JPN	392	bsmmat0	Student SES	4348	0.242747	0.0135723	0.216125	0.269369	0
2015	Kazakhstan	KAZ	398	bsmmat0	Student SES	4464	0.0737093	0.0139659	0.04585	0.101569	0
2015	Korea	KOR	410	bsmmat0	Student SES	5234	0.244362	0.0175391	0.209625	0.279099	0
2015	Kuwait	KWT	414	bsmmat0	Student SES	2724	0.172127	0.0212563	0.129865	0.21439	0
2015	Lebanon	LBN	422	bsmmat0	Student SES	2386	0.0814673	0.0196573	0.0425829	0.120352	0.0001
2015	Lithuania	LTU	440	bsmmat0	Student SES	3883	0.246871	0.0181121	0.211285	0.282457	0
2015	Morocco	MAR	504	bsmmat0	Student SES	8211	0.086825	0.0130476	0.0611401	0.11251	0
2015	Malta	MLT	470	bsmmat0	Student SES	3416	0.29864	0.0189746	0.261228	0.336052	0
2015	Malaysia	MYS	458	bsmmat0	Student SES	8650	0.13641	0.0153286	0.106221	0.166599	0
2015	Norway	NOR	578	bsmmat0	Student SES	3699	0.28823	0.0205933	0.247356	0.329103	0
2015	Norway	NOR	578	bsmmat0	Student SES	3695	0.301022	0.0226074	0.255899	0.346144	0
2015	New Zealand	NZL	554	bsmmat0	Student SES	5885	0.285636	0.0144151	0.257378	0.313894	0
2015	Oman	OMN	512	bsmmat0	Student SES	6286	0.16285	0.0147228	0.133992	0.191707	0
2015	Qatar	QAT	634	bsmmat0	Student SES	4111	0.196036	0.0140214	0.168528	0.223544	0
2015	Russian Federation	RUS	643	bsmmat0	Student SES	4193	0.123363	0.0210197	0.0820106	0.164714	0
2015	Saudi Arabia	SAU	682	bsmmat0	Student SES	2461	0.126107	0.0297465	0.0650038	0.18721	0.0002
2015	Singapore	SGP	702	bsmmat0	Student SES	5853	0.115033	0.0156954	0.0841404	0.145925	0
2015	Slovenia	SVN	705	bsmmat0	Student SES	3560	0.289369	0.0186921	0.252274	0.326464	0
2015	Sweden	SWE	752	bsmmat0	Student SES	2912	0.285689	0.0236202	0.239348	0.332031	0
2015	Thailand	THA	764	bsmmat0	Student SES	4729	0.0410552	0.0112781	0.0186979	0.0634125	0.0004
2015	Türkiye	TUR	792	bsmmat0	Student SES	5207	0.183966	0.0149787	0.154179	0.213752	0
2015	Taiwan	TWN	158	bsmmat0	Student SES	5424	0.28311	0.0142249	0.25518	0.31104	0
2015	United States of America	USA	840	bsmmat0	Student SES	8584	0.199787	0.0132994	0.173719	0.225856	0
2015	South Africa	ZAF	710	bsmmat0	Student SES	6645	0.017849	0.0135978	-0.00971289	0.0454109	0.1975
2015	United Arab Emirates	ARE	784	bsmmat0	School SES	3248	0.474889	0.0387087	0.399016	0.550761	0
2015	United Arab Emirates	ARE	784	bsmmat0	School SES	4270	0.474162	0.048207	0.379678	0.568647	0
2015	United Arab Emirates	ARE	784	bsmmat0	School SES	11751	0.530846	0.0257895	0.480294	0.581398	0
2015	Armenia	ARM	51	bsmmat0	School SES	4094	0.13247	0.0571178	0.0204472	0.244494	0.0205
2015	Australia	AUS	36	bsmmat0	School SES	7255	0.451679	0.0259724	0.400706	0.502653	0
2015	Bahrain	BHR	48	bsmmat0	School SES	3176	0.353735	0.0524559	0.250898	0.456571	0
2015	Botswana	BWA	72	bsmmat0	School SES	4040	0.376961	0.0416437	0.2953	0.458622	0
2015	Canada	CAN	124	bsmmat0	School SES	6937	0.285331	0.0282502	0.229738	0.340924	0
2015	Chile	CHL	152	bsmmat0	School SES	3219	0.491073	0.0475579	0.397857	0.584289	0
2015	Canada	CAN	124	bsmmat0	School SES	3560	0.278909	0.029021	0.221524	0.336294	0
2015	Canada	CAN	124	bsmmat0	School SES	3120	0.206113	0.0931845	0.0234672	0.388758	0.027
2015	Egypt	EGY	818	bsmmat0	School SES	4750	0.306736	0.0559342	0.197019	0.416453	0
2015	Georgia	GEO	268	bsmmat0	School SES	3154	0.304864	0.0533372	0.200312	0.409416	0
2015	Hong Kong	HKG	344	bsmmat0	School SES	3429	0.383655	0.0660341	0.254222	0.513087	0
2015	Hungary	HUN	348	bsmmat0	School SES	4476	0.571172	0.0319445	0.50844	0.633903	0
2015	Ireland	IRL	372	bsmmat0	School SES	3629	0.372538	0.037495	0.298926	0.446151	0
2015	Iran	IRN	364	bsmmat0	School SES	5493	0.440566	0.0398976	0.362266	0.518865	0
2015	Israel	ISR	376	bsmmat0	School SES	4797	0.455929	0.050332	0.357276	0.554581	0
2015	Italy	ITA	380	bsmmat0	School SES	3321	0.343085	0.0527228	0.239748	0.446423	0
2015	Jordan	JOR	400	bsmmat0	School SES	5322	0.23648	0.0434042	0.15124	0.321719	0
2015	Japan	JPN	392	bsmmat0	School SES	4348	0.298331	0.0408148	0.218289	0.378374	0
2015	Kazakhstan	KAZ	398	bsmmat0	School SES	4464	0.184733	0.0673773	0.0526717	0.316794	0.0061
2015	Korea	KOR	410	bsmmat0	School SES	5234	0.260753	0.0246373	0.212336	0.309169	0
2015	Kuwait	KWT	414	bsmmat0	School SES	2724	0.442491	0.0599817	0.324927	0.560054	0
2015	Lebanon	LBN	422	bsmmat0	School SES	2386	0.347084	0.0456195	0.257659	0.436509	0
2015	Lithuania	LTU	440	bsmmat0	School SES	3883	0.329638	0.0419003	0.247499	0.411776	0
2015	Morocco	MAR	504	bsmmat0	School SES	8211	0.361806	0.0353216	0.292568	0.431045	0
2015	Malta	MLT	470	bsmmat0	School SES	3416	0.406304	0.0299032	0.347693	0.464915	0
2015	Malaysia	MYS	458	bsmmat0	School SES	8650	0.502745	0.0384827	0.427316	0.578173	0
2015	Norway	NOR	578	bsmmat0	School SES	3699	0.272007	0.0289941	0.215167	0.328847	0
2015	Norway	NOR	578	bsmmat0	School SES	3695	0.235374	0.0360112	0.164693	0.306055	0
2015	New Zealand	NZL	554	bsmmat0	School SES	5885	0.426659	0.0271025	0.373529	0.479788	0
2015	Oman	OMN	512	bsmmat0	School SES	6286	0.147408	0.0523932	0.0447126	0.250104	0.0049
2015	Qatar	QAT	634	bsmmat0	School SES	4111	0.520506	0.0437889	0.43468	0.606333	0
2015	Russian Federation	RUS	643	bsmmat0	School SES	4193	0.23583	0.0602313	0.117771	0.353889	0.0001
2015	Saudi Arabia	SAU	682	bsmmat0	School SES	2461	0.283324	0.0680826	0.149885	0.416764	0
2015	Singapore	SGP	702	bsmmat0	School SES	5853	0.617114	0.0398192	0.539069	0.695158	0
2015	Slovenia	SVN	705	bsmmat0	School SES	3560	0.129961	0.0324218	0.066414	0.193508	0.0001
2015	Sweden	SWE	752	bsmmat0	School SES	2912	0.374172	0.048403	0.279264	0.46908	0
2015	Thailand	THA	764	bsmmat0	School SES	4729	0.358255	0.0646981	0.231426	0.485084	0
2015	Türkiye	TUR	792	bsmmat0	School SES	5207	0.411635	0.0455203	0.322414	0.500856	0
2015	Taiwan	TWN	158	bsmmat0	School SES	5424	0.480956	0.0487373	0.385233	0.57668	0
2015	United States of America	USA	840	bsmmat0	School SES	8584	0.402212	0.0303553	0.342716	0.461707	0
2015	South Africa	ZAF	710	bsmmat0	School SES	6645	0.624499	0.0396642	0.546738	0.702259	0
2015	United Arab Emirates	ARE	784	bsssci0	Student SES	3248	0.146792	0.0183119	0.110816	0.182768	0
2015	United Arab Emirates	ARE	784	bsssci0	Student SES	4270	0.145406	0.0196173	0.106932	0.18388	0
2015	United Arab Emirates	ARE	784	bsssci0	Student SES	11751	0.136132	0.0110323	0.114463	0.157802	0
2015	Armenia	ARM	51	bsssci0	Student SES	4094	0.233063	0.0211251	0.189889	0.276237	0
2015	Australia	AUS	36	bsssci0	Student SES	7255	0.264366	0.0144292	0.236066	0.292667	0
2015	Bahrain	BHR	48	bsssci0	Student SES	3176	0.171957	0.023384	0.126101	0.217813	0
2015	Botswana	BWA	72	bsssci0	Student SES	4040	0.0585132	0.0161693	0.026786	0.0902404	0.0003
2015	Canada	CAN	124	bsssci0	Student SES	6937	0.273571	0.0176439	0.238494	0.308648	0
2015	Chile	CHL	152	bsssci0	Student SES	3219	0.122081	0.0185295	0.0848011	0.159361	0
2015	Canada	CAN	124	bsssci0	Student SES	3560	0.299551	0.0235378	0.253052	0.34605	0
2015	Canada	CAN	124	bsssci0	Student SES	3120	0.249638	0.0228263	0.204558	0.294717	0
2015	Egypt	EGY	818	bsssci0	Student SES	4750	0.134387	0.0176658	0.0993877	0.169386	0
2015	Georgia	GEO	268	bsssci0	Student SES	3154	0.250742	0.020409	0.210669	0.290814	0
2015	Hong Kong	HKG	344	bsssci0	Student SES	3429	0.0667023	0.0154244	0.0364281	0.0969765	0
2015	Hungary	HUN	348	bsssci0	Student SES	4476	0.284097	0.0169694	0.250817	0.317377	0
2015	Ireland	IRL	372	bsssci0	Student SES	3629	0.341409	0.0171044	0.307799	0.37502	0
2015	Iran	IRN	364	bsssci0	Student SES	5493	0.132543	0.0144025	0.103646	0.161441	0
2015	Israel	ISR	376	bsssci0	Student SES	4797	0.171028	0.0136997	0.143978	0.198078	0
2015	Italy	ITA	380	bsssci0	Student SES	3321	0.291641	0.0215972	0.248582	0.334701	0
2015	Jordan	JOR	400	bsssci0	Student SES	5322	0.207206	0.0166356	0.174255	0.240158	0
2015	Japan	JPN	392	bsssci0	Student SES	4348	0.254652	0.0154033	0.224276	0.285029	0
2015	Kazakhstan	KAZ	398	bsssci0	Student SES	4464	0.0700025	0.0148321	0.0403625	0.0996425	0
2015	Korea	KOR	410	bsssci0	Student SES	5234	0.256606	0.0181439	0.220347	0.292865	0
2015	Kuwait	KWT	414	bsssci0	Student SES	2724	0.176339	0.0191086	0.13862	0.214057	0
2015	Lebanon	LBN	422	bsssci0	Student SES	2386	0.0940906	0.0207721	0.0530021	0.135179	0
2015	Lithuania	LTU	440	bsssci0	Student SES	3883	0.259765	0.0167622	0.226849	0.292681	0
2015	Morocco	MAR	504	bsssci0	Student SES	8211	0.0586914	0.0146032	0.0298738	0.0875091	0.0001
2015	Malta	MLT	470	bsssci0	Student SES	3416	0.309106	0.0188012	0.271333	0.34688	0
2015	Malaysia	MYS	458	bsssci0	Student SES	8650	0.165316	0.0152712	0.135374	0.195257	0
2015	Norway	NOR	578	bsssci0	Student SES	3699	0.296662	0.0191347	0.258997	0.334326	0
2015	Norway	NOR	578	bsssci0	Student SES	3695	0.324522	0.0216527	0.281643	0.367402	0
2015	New Zealand	NZL	554	bsssci0	Student SES	5885	0.312593	0.0151146	0.282949	0.342237	0
2015	Oman	OMN	512	bsssci0	Student SES	6286	0.148724	0.015267	0.11877	0.178678	0
2015	Qatar	QAT	634	bsssci0	Student SES	4111	0.171653	0.0166525	0.138845	0.20446	0
2015	Russian Federation	RUS	643	bsssci0	Student SES	4193	0.170634	0.0215797	0.128261	0.213007	0
2015	Saudi Arabia	SAU	682	bsssci0	Student SES	2461	0.139399	0.0269532	0.0836026	0.195196	0
2015	Singapore	SGP	702	bsssci0	Student SES	5853	0.158621	0.0150354	0.129086	0.188157	0
2015	Slovenia	SVN	705	bsssci0	Student SES	3560	0.324266	0.0179323	0.288665	0.359868	0
2015	Sweden	SWE	752	bsssci0	Student SES	2912	0.293919	0.0218147	0.251101	0.336736	0
2015	Thailand	THA	764	bsssci0	Student SES	4729	0.0585578	0.0106986	0.0375531	0.0795626	0
2015	Türkiye	TUR	792	bsssci0	Student SES	5207	0.182566	0.0147657	0.153497	0.211636	0
2015	Taiwan	TWN	158	bsssci0	Student SES	5424	0.327483	0.0153549	0.296777	0.35819	0
2015	United States of America	USA	840	bsssci0	Student SES	8584	0.228331	0.0132479	0.202315	0.254346	0
2015	South Africa	ZAF	710	bsssci0	Student SES	6645	0.0351155	0.013217	0.00867135	0.0615596	0.0101
2015	United Arab Emirates	ARE	784	bsssci0	School SES	3248	0.42625	0.0463231	0.335451	0.517049	0
2015	United Arab Emirates	ARE	784	bsssci0	School SES	4270	0.449911	0.0487245	0.35441	0.545412	0
2015	United Arab Emirates	ARE	784	bsssci0	School SES	11751	0.492758	0.0283479	0.437194	0.548322	0
2015	Armenia	ARM	51	bsssci0	School SES	4094	0.126389	0.0486121	0.0310125	0.221766	0.0094
2015	Australia	AUS	36	bsssci0	School SES	7255	0.437322	0.0272436	0.383358	0.491285	0
2015	Bahrain	BHR	48	bsssci0	School SES	3176	0.271924	0.0511756	0.171617	0.37223	0
2015	Botswana	BWA	72	bsssci0	School SES	4040	0.344261	0.0355735	0.274533	0.413989	0
2015	Canada	CAN	124	bsssci0	School SES	6937	0.274033	0.0256135	0.223724	0.324341	0
2015	Chile	CHL	152	bsssci0	School SES	3219	0.475243	0.0520001	0.372612	0.577874	0
2015	Canada	CAN	124	bsssci0	School SES	3560	0.28434	0.0197461	0.245477	0.323203	0
2015	Canada	CAN	124	bsssci0	School SES	3120	0.155288	0.130631	-0.100752	0.411328	0.2345
2015	Egypt	EGY	818	bsssci0	School SES	4750	0.295885	0.0512021	0.195522	0.396247	0
2015	Georgia	GEO	268	bsssci0	School SES	3154	0.297248	0.0431145	0.212711	0.381785	0
2015	Hong Kong	HKG	344	bsssci0	School SES	3429	0.352161	0.060287	0.233995	0.470328	0
2015	Hungary	HUN	348	bsssci0	School SES	4476	0.531693	0.0377229	0.457638	0.605748	0
2015	Ireland	IRL	372	bsssci0	School SES	3629	0.361493	0.0343824	0.294092	0.428893	0
2015	Iran	IRN	364	bsssci0	School SES	5493	0.457709	0.0407153	0.377829	0.53759	0
2015	Israel	ISR	376	bsssci0	School SES	4797	0.458847	0.0479159	0.364931	0.552763	0
2015	Italy	ITA	380	bsssci0	School SES	3321	0.353804	0.04647	0.262722	0.444887	0
2015	Jordan	JOR	400	bsssci0	School SES	5322	0.234711	0.0343823	0.167116	0.302306	0
2015	Japan	JPN	392	bsssci0	School SES	4348	0.217589	0.0343938	0.150172	0.285006	0
2015	Kazakhstan	KAZ	398	bsssci0	School SES	4464	0.216482	0.0702302	0.0787717	0.354192	0.0021
2015	Korea	KOR	410	bsssci0	School SES	5234	0.199778	0.0232587	0.153977	0.245578	0
2015	Kuwait	KWT	414	bsssci0	School SES	2724	0.460361	0.047338	0.367561	0.553161	0
2015	Lebanon	LBN	422	bsssci0	School SES	2386	0.394601	0.0521793	0.292218	0.496985	0
2015	Lithuania	LTU	440	bsssci0	School SES	3883	0.318546	0.0487858	0.222811	0.414282	0
2015	Morocco	MAR	504	bsssci0	School SES	8211	0.303831	0.0392746	0.226804	0.380858	0
2015	Malta	MLT	470	bsssci0	School SES	3416	0.412185	0.027706	0.357862	0.466508	0
2015	Malaysia	MYS	458	bsssci0	School SES	8650	0.476404	0.0418368	0.3944	0.558409	0
2015	Norway	NOR	578	bsssci0	School SES	3699	0.261525	0.0319406	0.198572	0.324478	0
2015	Norway	NOR	578	bsssci0	School SES	3695	0.246222	0.0361611	0.175251	0.317193	0
2015	New Zealand	NZL	554	bsssci0	School SES	5885	0.426928	0.0279212	0.37212	0.481735	0
2015	Oman	OMN	512	bsssci0	School SES	6286	0.12548	0.0578418	0.0120959	0.238865	0.0301
2015	Qatar	QAT	634	bsssci0	School SES	4111	0.480169	0.0441362	0.393659	0.56668	0
2015	Russian Federation	RUS	643	bsssci0	School SES	4193	0.28687	0.0601026	0.169032	0.404708	0
2015	Saudi Arabia	SAU	682	bsssci0	School SES	2461	0.315453	0.0605456	0.196764	0.434143	0
2015	Singapore	SGP	702	bsssci0	School SES	5853	0.624028	0.0381904	0.549173	0.698883	0
2015	Slovenia	SVN	705	bsssci0	School SES	3560	0.110607	0.033398	0.0450303	0.176184	0.001
2015	Sweden	SWE	752	bsssci0	School SES	2912	0.412915	0.0514075	0.31213	0.5137	0
2015	Thailand	THA	764	bsssci0	School SES	4729	0.388875	0.063642	0.264089	0.513662	0
2015	Türkiye	TUR	792	bsssci0	School SES	5207	0.388309	0.0460221	0.298096	0.478523	0
2015	Taiwan	TWN	158	bsssci0	School SES	5424	0.468548	0.048516	0.372275	0.564821	0
2015	United States of America	USA	840	bsssci0	School SES	8584	0.388354	0.030888	0.327813	0.448895	0
2015	South Africa	ZAF	710	bsssci0	School SES	6645	0.627884	0.0416591	0.546204	0.709563	0
2019	United Arab Emirates	ARE	784	bsmmat0	Student SES	5267	0.127468	0.0126721	0.102529	0.152407	0
2019	United Arab Emirates	ARE	784	bsmmat0	Student SES	4493	0.0989593	0.0136898	0.071752	0.126167	0
2019	United Arab Emirates	ARE	784	bsmmat0	Student SES	16037	0.111854	0.00767901	0.0967122	0.126996	0
2019	Australia	AUS	36	bsmmat0	Student SES	6979	0.209614	0.0137313	0.182679	0.23655	0
2019	Bahrain	BHR	48	bsmmat0	Student SES	4295	0.117484	0.0171733	0.0837905	0.151177	0
2019	Chile	CHL	152	bsmmat0	Student SES	3332	0.120891	0.0159788	0.0890373	0.152746	0
2019	Canada	CAN	124	bsmmat0	Student SES	2436	0.272166	0.0226162	0.227685	0.316647	0
2019	Canada	CAN	124	bsmmat0	Student SES	2463	0.172758	0.022597	0.128154	0.217361	0
2019	Cyprus	CYP	196	bsmmat0	Student SES	2171	0.33675	0.0195088	0.298508	0.374993	0
2019	Egypt	EGY	818	bsmmat0	Student SES	4816	0.148757	0.0132511	0.122778	0.174736	0
2019	Finland	FIN	246	bsmmat0	Student SES	4316	0.289935	0.0202688	0.250149	0.329722	0
2019	France	FRA	250	bsmmat0	Student SES	2807	0.318847	0.0233245	0.27109	0.366603	0
2019	Georgia	GEO	268	bsmmat0	Student SES	2558	0.212527	0.0210058	0.171353	0.2537	0
2019	Hong Kong	HKG	344	bsmmat0	Student SES	2766	0.0236832	0.0176651	-0.0110651	0.0584316	0.1809
2019	Hungary	HUN	348	bsmmat0	Student SES	3877	0.297526	0.016507	0.26502	0.330032	0
2019	Ireland	IRL	372	bsmmat0	Student SES	3308	0.328674	0.0171286	0.295097	0.362252	0
2019	Iran	IRN	364	bsmmat0	Student SES	5096	0.167768	0.0151732	0.137647	0.19789	0
2019	Israel	ISR	376	bsmmat0	Student SES	3287	0.13544	0.0146701	0.106658	0.164221	0
2019	Italy	ITA	380	bsmmat0	Student SES	3232	0.26409	0.0182869	0.227513	0.300668	0
2019	Jordan	JOR	400	bsmmat0	Student SES	4729	0.154454	0.0200055	0.115058	0.193851	0
2019	Japan	JPN	392	bsmmat0	Student SES	4028	0.28791	0.0167893	0.254957	0.320863	0
2019	Kazakhstan	KAZ	398	bsmmat0	Student SES	3837	0.112743	0.0150652	0.0821976	0.143288	0
2019	Korea	KOR	410	bsmmat0	Student SES	3744	0.294368	0.0167872	0.261316	0.327421	0
2019	Kuwait	KWT	414	bsmmat0	Student SES	3019	0.127456	0.0183186	0.090991	0.163921	0
2019	Lebanon	LBN	422	bsmmat0	Student SES	3223	0.12462	0.0206284	0.0832351	0.166005	0
2019	Lithuania	LTU	440	bsmmat0	Student SES	3196	0.300853	0.0187794	0.263819	0.337886	0
2019	Morocco	MAR	504	bsmmat0	Student SES	4899	0.123563	0.016463	0.0911207	0.156004	0
2019	Malaysia	MYS	458	bsmmat0	Student SES	5996	0.186217	0.0139272	0.1588	0.213634	0
2019	Norway	NOR	578	bsmmat0	Student SES	2877	0.300457	0.0253006	0.250558	0.350357	0
2019	New Zealand	NZL	554	bsmmat0	Student SES	4036	0.264117	0.0180025	0.228671	0.299563	0
2019	Oman	OMN	512	bsmmat0	Student SES	5429	0.251185	0.0151959	0.221368	0.281002	0
2019	Portugal	PRT	620	bsmmat0	Student SES	3072	0.267204	0.0220004	0.223638	0.31077	0
2019	Qatar	QAT	634	bsmmat0	Student SES	3361	0.194379	0.0164627	0.161831	0.226927	0
2019	Russian Federation	RUS	643	bsmmat0	Student SES	3197	0.157828	0.0185701	0.121304	0.194353	0
2019	Romania	ROU	642	bsmmat0	Student SES	3613	0.245284	0.0189675	0.207444	0.283123	0
2019	Russian Federation	RUS	643	bsmmat0	Student SES	3315	0.150573	0.0160623	0.119017	0.182129	0
2019	Saudi Arabia	SAU	682	bsmmat0	Student SES	3341	0.170053	0.0202291	0.129336	0.210769	0
2019	Singapore	SGP	702	bsmmat0	Student SES	4753	0.188594	0.0205616	0.148018	0.22917	0
2019	Sweden	SWE	752	bsmmat0	Student SES	3087	0.320026	0.02295	0.274861	0.36519	0
2019	Türkiye	TUR	792	bsmmat0	Student SES	3552	0.22785	0.0167105	0.194899	0.2608	0
2019	Taiwan	TWN	158	bsmmat0	Student SES	4125	0.290732	0.0158533	0.259638	0.321826	0
2019	United States of America	USA	840	bsmmat0	Student SES	6388	0.191827	0.0139873	0.164247	0.219408	0
2019	South Africa	ZAF	710	bsmmat0	Student SES	14762	0.0244828	0.0075933	0.00953716	0.0394285	0.0014
2019	South Africa	ZAF	710	bsmmat0	Student SES	3962	0.0403805	0.0145478	0.0118421	0.068919	0.0056
2019	South Africa	ZAF	710	bsmmat0	Student SES	3957	0.0639739	0.0140313	0.0364122	0.0915357	0
2019	United Arab Emirates	ARE	784	bsmmat0	School SES	5267	0.397332	0.0818046	0.236998	0.557666	0
2019	United Arab Emirates	ARE	784	bsmmat0	School SES	4493	0.476392	0.0484448	0.381442	0.571343	0
2019	United Arab Emirates	ARE	784	bsmmat0	School SES	16037	0.415363	0.0383197	0.340255	0.490471	0
2019	Australia	AUS	36	bsmmat0	School SES	6979	0.425319	0.0497291	0.327718	0.52292	0
2019	Bahrain	BHR	48	bsmmat0	School SES	4295	0.182284	0.0287388	0.125955	0.238614	0
2019	Chile	CHL	152	bsmmat0	School SES	3332	0.543098	0.0398454	0.464868	0.621327	0
2019	Canada	CAN	124	bsmmat0	School SES	2436	0.25944	0.0558998	0.149755	0.369126	0
2019	Canada	CAN	124	bsmmat0	School SES	2463	0.435773	0.0436594	0.350182	0.521364	0
2019	Cyprus	CYP	196	bsmmat0	School SES	2171	0.359238	0.0353824	0.289754	0.428723	0
2019	Egypt	EGY	818	bsmmat0	School SES	4816	0.106486	0.159712	-0.206546	0.419518	0.5049
2019	Finland	FIN	246	bsmmat0	School SES	4316	0.237288	0.025895	0.186521	0.288055	0
2019	France	FRA	250	bsmmat0	School SES	2807	0.400691	0.0349376	0.331861	0.469521	0
2019	Georgia	GEO	268	bsmmat0	School SES	2558	0.123057	0.0738208	-0.021631	0.267745	0.0955
2019	Hong Kong	HKG	344	bsmmat0	School SES	2766	0.52641	0.0601905	0.40842	0.6444	0
2019	Hungary	HUN	348	bsmmat0	School SES	3877	0.545477	0.0348116	0.47719	0.613764	0
2019	Ireland	IRL	372	bsmmat0	School SES	3308	0.376721	0.0302745	0.317281	0.436161	0
2019	Iran	IRN	364	bsmmat0	School SES	5096	0.536853	0.040714	0.457045	0.616662	0
2019	Israel	ISR	376	bsmmat0	School SES	3287	0.430192	0.0365412	0.35857	0.501813	0
2019	Italy	ITA	380	bsmmat0	School SES	3232	0.282748	0.0326824	0.218404	0.347093	0
2019	Jordan	JOR	400	bsmmat0	School SES	4729	0.327308	0.0535062	0.222401	0.432214	0
2019	Japan	JPN	392	bsmmat0	School SES	4028	0.264734	0.0394909	0.187333	0.342135	0
2019	Kazakhstan	KAZ	398	bsmmat0	School SES	3837	0.314409	0.0627249	0.191467	0.437351	0
2019	Korea	KOR	410	bsmmat0	School SES	3744	0.230718	0.0478734	0.136864	0.324571	0
2019	Kuwait	KWT	414	bsmmat0	School SES	3019	0.231774	0.0750746	0.0846303	0.378918	0.002
2019	Lebanon	LBN	422	bsmmat0	School SES	3223	0.510737	0.0435705	0.425256	0.596218	0
2019	Lithuania	LTU	440	bsmmat0	School SES	3196	0.393374	0.0433787	0.308352	0.478396	0
2019	Morocco	MAR	504	bsmmat0	School SES	4899	0.240597	0.0517971	0.139015	0.342178	0
2019	Malaysia	MYS	458	bsmmat0	School SES	5996	0.540522	0.0273627	0.486891	0.594154	0
2019	Norway	NOR	578	bsmmat0	School SES	2877	0.149408	0.0342928	0.082128	0.216688	0
2019	New Zealand	NZL	554	bsmmat0	School SES	4036	0.442618	0.0314706	0.380868	0.504368	0
2019	Oman	OMN	512	bsmmat0	School SES	5429	0.280574	0.0529261	0.176745	0.384404	0
2019	Portugal	PRT	620	bsmmat0	School SES	3072	0.414142	0.0398587	0.33585	0.492434	0
2019	Qatar	QAT	634	bsmmat0	School SES	3361	0.514824	0.0422422	0.431988	0.597659	0
2019	Russian Federation	RUS	643	bsmmat0	School SES	3197	0.402874	0.0497294	0.305406	0.500342	0
2019	Romania	ROU	642	bsmmat0	School SES	3613	0.454814	0.0431766	0.370181	0.539447	0
2019	Russian Federation	RUS	643	bsmmat0	School SES	3315	0.330642	0.0664956	0.200313	0.460971	0
2019	Saudi Arabia	SAU	682	bsmmat0	School SES	3341	0.378736	0.0481148	0.284417	0.473055	0
2019	Singapore	SGP	702	bsmmat0	School SES	4753	0.599739	0.033375	0.534324	0.665155	0
2019	Sweden	SWE	752	bsmmat0	School SES	3087	0.296794	0.0359946	0.226074	0.367514	0
2019	Türkiye	TUR	792	bsmmat0	School SES	3552	0.470913	0.0393382	0.393793	0.548033	0
2019	Taiwan	TWN	158	bsmmat0	School SES	4125	0.377514	0.0342684	0.310345	0.444682	0
2019	United States of America	USA	840	bsmmat0	School SES	6388	0.529949	0.0384188	0.454648	0.60525	0
2019	South Africa	ZAF	710	bsmmat0	School SES	14762	0.600217	0.0449917	0.511263	0.689171	0
2019	South Africa	ZAF	710	bsmmat0	School SES	3962	0.543481	0.0556178	0.434443	0.652519	0
2019	South Africa	ZAF	710	bsmmat0	School SES	3957	0.726826	0.027057	0.673748	0.779904	0
2019	United Arab Emirates	ARE	784	bsssci0	Student SES	5267	0.133661	0.0130163	0.107932	0.15939	0
2019	United Arab Emirates	ARE	784	bsssci0	Student SES	4493	0.13144	0.0122701	0.107317	0.155564	0
2019	United Arab Emirates	ARE	784	bsssci0	Student SES	16037	0.130345	0.00762535	0.115383	0.145308	0
2019	Australia	AUS	36	bsssci0	Student SES	6979	0.272842	0.0141396	0.245105	0.300579	0
2019	Bahrain	BHR	48	bsssci0	Student SES	4295	0.227436	0.0174568	0.193125	0.261748	0
2019	Chile	CHL	152	bsssci0	Student SES	3332	0.144121	0.0171923	0.110261	0.177981	0
2019	Canada	CAN	124	bsssci0	Student SES	2436	0.317376	0.0234018	0.271095	0.363657	0
2019	Canada	CAN	124	bsssci0	Student SES	2463	0.221178	0.0225147	0.176338	0.266018	0
2019	Cyprus	CYP	196	bsssci0	Student SES	2171	0.346337	0.0209908	0.304964	0.387709	0
2019	Egypt	EGY	818	bsssci0	Student SES	4816	0.162627	0.0167346	0.128018	0.197237	0
2019	Finland	FIN	246	bsssci0	Student SES	4316	0.308624	0.0192779	0.270835	0.346413	0
2019	France	FRA	250	bsssci0	Student SES	2807	0.353435	0.0211059	0.31197	0.394901	0
2019	Georgia	GEO	268	bsssci0	Student SES	2558	0.244478	0.0214035	0.201866	0.28709	0
2019	Hong Kong	HKG	344	bsssci0	Student SES	2766	0.0534658	0.0184635	0.0165219	0.0904096	0.0053
2019	Hungary	HUN	348	bsssci0	Student SES	3877	0.305472	0.0184753	0.268711	0.342233	0
2019	Ireland	IRL	372	bsssci0	Student SES	3308	0.337044	0.0170934	0.303487	0.370602	0
2019	Iran	IRN	364	bsssci0	Student SES	5096	0.169737	0.0154034	0.138836	0.200637	0
2019	Israel	ISR	376	bsssci0	Student SES	3287	0.158638	0.017335	0.123888	0.193389	0
2019	Italy	ITA	380	bsssci0	Student SES	3232	0.307003	0.0166315	0.274266	0.33974	0
2019	Jordan	JOR	400	bsssci0	Student SES	4729	0.153999	0.0218205	0.109793	0.198205	0
2019	Japan	JPN	392	bsssci0	Student SES	4028	0.311039	0.0168057	0.27796	0.344118	0
2019	Kazakhstan	KAZ	398	bsssci0	Student SES	3837	0.122584	0.0177517	0.087438	0.15773	0
2019	Korea	KOR	410	bsssci0	Student SES	3744	0.256825	0.0167755	0.223643	0.290007	0
2019	Kuwait	KWT	414	bsssci0	Student SES	3019	0.155604	0.0181865	0.119621	0.191587	0
2019	Lebanon	LBN	422	bsssci0	Student SES	3223	0.145296	0.0180981	0.108854	0.181738	0
2019	Lithuania	LTU	440	bsssci0	Student SES	3196	0.291499	0.0204163	0.250975	0.332023	0
2019	Morocco	MAR	504	bsssci0	Student SES	4899	0.0834546	0.015531	0.0529678	0.113941	0
2019	Malaysia	MYS	458	bsssci0	Student SES	5996	0.193477	0.0162544	0.161052	0.225901	0
2019	Norway	NOR	578	bsssci0	Student SES	2877	0.334493	0.0237968	0.287734	0.381252	0
2019	New Zealand	NZL	554	bsssci0	Student SES	4036	0.31427	0.0173792	0.280102	0.348437	0
2019	Oman	OMN	512	bsssci0	Student SES	5429	0.244481	0.0144374	0.216119	0.272844	0
2019	Portugal	PRT	620	bsssci0	Student SES	3072	0.262268	0.0195411	0.223914	0.300622	0
2019	Qatar	QAT	634	bsssci0	Student SES	3361	0.22403	0.0202952	0.184022	0.264038	0
2019	Russian Federation	RUS	643	bsssci0	Student SES	3197	0.183145	0.0182534	0.147311	0.218979	0
2019	Romania	ROU	642	bsssci0	Student SES	3613	0.23433	0.0217136	0.190756	0.277903	0
2019	Russian Federation	RUS	643	bsssci0	Student SES	3315	0.182745	0.0173495	0.148447	0.217042	0
2019	Saudi Arabia	SAU	682	bsssci0	Student SES	3341	0.169582	0.0198058	0.129866	0.209299	0
2019	Singapore	SGP	702	bsssci0	Student SES	4753	0.235499	0.0202216	0.195674	0.275324	0
2019	Sweden	SWE	752	bsssci0	Student SES	3087	0.364369	0.0238132	0.317595	0.411143	0
2019	Türkiye	TUR	792	bsssci0	Student SES	3552	0.230931	0.0176639	0.195897	0.265965	0
2019	Taiwan	TWN	158	bsssci0	Student SES	4125	0.304672	0.0164027	0.272414	0.33693	0
2019	United States of America	USA	840	bsssci0	Student SES	6388	0.22463	0.0136999	0.197779	0.251482	0
2019	South Africa	ZAF	710	bsssci0	Student SES	14762	0.0427806	0.00804802	0.0268513	0.0587099	0
2019	South Africa	ZAF	710	bsssci0	Student SES	3962	0.0625647	0.0156602	0.0313707	0.0937587	0.0001
2019	South Africa	ZAF	710	bsssci0	Student SES	3957	0.0758622	0.0146631	0.0470515	0.104673	0
2019	United Arab Emirates	ARE	784	bsssci0	School SES	5267	0.41513	0.0854296	0.247692	0.582569	0
2019	United Arab Emirates	ARE	784	bsssci0	School SES	4493	0.449209	0.0481807	0.354776	0.543643	0
2019	United Arab Emirates	ARE	784	bsssci0	School SES	16037	0.422563	0.0384633	0.347176	0.49795	0
2019	Australia	AUS	36	bsssci0	School SES	6979	0.418739	0.0321819	0.355607	0.481871	0
2019	Bahrain	BHR	48	bsssci0	School SES	4295	0.354076	0.0345481	0.286349	0.421803	0
2019	Chile	CHL	152	bsssci0	School SES	3332	0.50701	0.0347487	0.438888	0.575132	0
2019	Canada	CAN	124	bsssci0	School SES	2436	0.275244	0.0344911	0.206897	0.343591	0
2019	Canada	CAN	124	bsssci0	School SES	2463	0.40211	0.0353581	0.332666	0.471555	0
2019	Cyprus	CYP	196	bsssci0	School SES	2171	0.327654	0.0274898	0.273436	0.381872	0
2019	Egypt	EGY	818	bsssci0	School SES	4816	0.0665365	0.128876	-0.186056	0.319129	0.6057
2019	Finland	FIN	246	bsssci0	School SES	4316	0.235604	0.0287177	0.179306	0.291902	0
2019	France	FRA	250	bsssci0	School SES	2807	0.41415	0.0321428	0.350962	0.477338	0
2019	Georgia	GEO	268	bsssci0	School SES	2558	0.109823	0.0748515	-0.0369497	0.256595	0.1424
2019	Hong Kong	HKG	344	bsssci0	School SES	2766	0.380276	0.0588587	0.264797	0.495755	0
2019	Hungary	HUN	348	bsssci0	School SES	3877	0.521362	0.0341435	0.454345	0.588379	0
2019	Ireland	IRL	372	bsssci0	School SES	3308	0.366542	0.0359174	0.296134	0.43695	0
2019	Iran	IRN	364	bsssci0	School SES	5096	0.541029	0.0409538	0.460758	0.6213	0
2019	Israel	ISR	376	bsssci0	School SES	3287	0.377212	0.0450394	0.288848	0.465576	0
2019	Italy	ITA	380	bsssci0	School SES	3232	0.297342	0.0374196	0.223519	0.371164	0
2019	Jordan	JOR	400	bsssci0	School SES	4729	0.342242	0.0577979	0.228948	0.455536	0
2019	Japan	JPN	392	bsssci0	School SES	4028	0.220044	0.0359836	0.149405	0.290682	0
2019	Kazakhstan	KAZ	398	bsssci0	School SES	3837	0.347381	0.0531703	0.243139	0.451623	0
2019	Korea	KOR	410	bsssci0	School SES	3744	0.170678	0.0346283	0.102716	0.238641	0
2019	Kuwait	KWT	414	bsssci0	School SES	3019	0.191138	0.0830303	0.0284011	0.353874	0.0213
2019	Lebanon	LBN	422	bsssci0	School SES	3223	0.576952	0.0476303	0.483581	0.670323	0
2019	Lithuania	LTU	440	bsssci0	School SES	3196	0.363563	0.0464806	0.272463	0.454664	0
2019	Morocco	MAR	504	bsssci0	School SES	4899	0.203549	0.0487062	0.108035	0.299064	0
2019	Malaysia	MYS	458	bsssci0	School SES	5996	0.522593	0.0304399	0.462904	0.582282	0
2019	Norway	NOR	578	bsssci0	School SES	2877	0.159201	0.0394448	0.081472	0.23693	0.0001
2019	New Zealand	NZL	554	bsssci0	School SES	4036	0.469365	0.0285782	0.413353	0.525377	0
2019	Oman	OMN	512	bsssci0	School SES	5429	0.211031	0.0692041	0.0753782	0.346684	0.0023
2019	Portugal	PRT	620	bsssci0	School SES	3072	0.367153	0.0428282	0.283033	0.451273	0
2019	Qatar	QAT	634	bsssci0	School SES	3361	0.374998	0.0403434	0.29579	0.454205	0
2019	Russian Federation	RUS	643	bsssci0	School SES	3197	0.371877	0.0385035	0.296362	0.447393	0
2019	Romania	ROU	642	bsssci0	School SES	3613	0.360168	0.0479359	0.266068	0.454269	0
2019	Russian Federation	RUS	643	bsssci0	School SES	3315	0.304999	0.073018	0.161703	0.448294	0
2019	Saudi Arabia	SAU	682	bsssci0	School SES	3341	0.377646	0.0502151	0.279017	0.476275	0
2019	Singapore	SGP	702	bsssci0	School SES	4753	0.604748	0.0339112	0.538281	0.671214	0
2019	Sweden	SWE	752	bsssci0	School SES	3087	0.300578	0.0356987	0.230546	0.370611	0
2019	Türkiye	TUR	792	bsssci0	School SES	3552	0.471067	0.0355395	0.40141	0.540724	0
2019	Taiwan	TWN	158	bsssci0	School SES	4125	0.343349	0.0340948	0.275839	0.410859	0
2019	United States of America	USA	840	bsssci0	School SES	6388	0.453841	0.0452875	0.365062	0.54262	0
2019	South Africa	ZAF	710	bsssci0	School SES	14762	0.648052	0.0392499	0.57106	0.725044	0
2019	South Africa	ZAF	710	bsssci0	School SES	3962	0.575488	0.0597841	0.458313	0.692663	0
2019	South Africa	ZAF	710	bsssci0	School SES	3957	0.739138	0.0290518	0.682191	0.796086	0
2023	Australia	AUS	36	bsmmat0	Student SES	8389	0.248117	0.0139075	0.220597	0.275637	0
2023	Bahrain	BHR	48	bsmmat0	Student SES	5143	0.118282	0.014841	0.0883513	0.148213	0
2023	Chile	CHL	152	bsmmat0	Student SES	4422	0.128455	0.0175898	0.0925515	0.164358	0
2023	Taiwan	TWN	158	bsmmat0	Student SES	5543	0.265186	0.0159544	0.233875	0.296497	0
2023	Cyprus	CYP	196	bsmmat0	Student SES	4200	0.283684	0.0155423	0.253039	0.31433	0
2023	Czechia	CZE	203	bsmmat0	Student SES	8091	0.21254	0.0125408	0.187948	0.237131	0
2023	Finland	FIN	246	bsmmat0	Student SES	5857	0.305208	0.0145627	0.27658	0.333836	0
2023	France	FRA	250	bsmmat0	Student SES	4502	0.268141	0.0156481	0.237186	0.299096	0
2023	Georgia	GEO	268	bsmmat0	Student SES	4755	0.187162	0.0174973	0.152654	0.22167	0
2023	Palestine	PSE	275	bsmmat0	Student SES	6532	0.167639	0.0135755	0.140857	0.194421	0
2023	Hong Kong	HKG	344	bsmmat0	Student SES	4455	0.0257097	0.0141658	-0.00220877	0.0536281	0.0709
2023	Hungary	HUN	348	bsmmat0	Student SES	5389	0.271232	0.0140224	0.243743	0.29872	0
2023	Iran	IRN	364	bsmmat0	Student SES	6193	0.135138	0.0129047	0.109525	0.160752	0
2023	Ireland	IRL	372	bsmmat0	Student SES	5090	0.331085	0.0147993	0.302078	0.360091	0
2023	Israel	ISR	376	bsmmat0	Student SES	5198	0.169272	0.0147185	0.140382	0.198163	0
2023	Italy	ITA	380	bsmmat0	Student SES	4591	0.307852	0.0151649	0.277717	0.337987	0
2023	Japan	JPN	392	bsmmat0	Student SES	3896	0.259874	0.0175487	0.225464	0.294284	0
2023	Kazakhstan	KAZ	398	bsmmat0	Student SES	6306	0.123173	0.0134804	0.0965557	0.149791	0
2023	Jordan	JOR	400	bsmmat0	Student SES	6948	0.109372	0.0143545	0.080883	0.137861	0
2023	Korea	KOR	410	bsmmat0	Student SES	4252	0.290421	0.0177533	0.255073	0.325769	0
2023	Kuwait	KWT	414	bsmmat0	Student SES	4332	0.0853409	0.0153679	0.0546723	0.11601	0
2023	Lithuania	LTU	440	bsmmat0	Student SES	5278	0.252108	0.0150494	0.222592	0.281623	0
2023	Malaysia	MYS	458	bsmmat0	Student SES	8780	0.161137	0.0144657	0.13201	0.190265	0
2023	Malta	MLT	470	bsmmat0	Student SES	3994	0.302499	0.0159049	0.27132	0.333678	0
2023	Morocco	MAR	504	bsmmat0	Student SES	8745	0.0661922	0.0152252	0.0348435	0.0975408	0.0002
2023	Oman	OMN	512	bsmmat0	Student SES	8189	0.163646	0.0127708	0.13821	0.189082	0
2023	New Zealand	NZL	554	bsmmat0	Student SES	3918	0.287109	0.0185744	0.25063	0.323587	0
2023	Norway	NOR	578	bsmmat0	Student SES	6312	0.323462	0.0134819	0.296833	0.350091	0
2023	Portugal	PRT	620	bsmmat0	Student SES	5414	0.297096	0.0137317	0.270143	0.324048	0
2023	Qatar	QAT	634	bsmmat0	Student SES	4270	0.135528	0.0159776	0.104211	0.166845	0
2023	Romania	ROU	642	bsmmat0	Student SES	3660	0.256842	0.0198671	0.217679	0.296005	0
2023	Saudi Arabia	SAU	682	bsmmat0	Student SES	5867	0.115574	0.0131931	0.0893708	0.141777	0
2023	Singapore	SGP	702	bsmmat0	Student SES	4772	0.11475	0.0129014	0.0894605	0.14004	0
2023	South Africa	ZAF	710	bsmmat0	Student SES	11921	0.0012	0.00992433	-0.0183002	0.0207002	0.9038
2023	Sweden	SWE	752	bsmmat0	Student SES	5082	0.330368	0.01589	0.299219	0.361517	0
2023	United Arab Emirates	ARE	784	bsmmat0	Student SES	32661	0.128276	0.00563265	0.117192	0.139359	0
2023	Türkiye	TUR	792	bsmmat0	Student SES	4916	0.234816	0.0156996	0.203942	0.265689	0
2023	United States of America	USA	840	bsmmat0	Student SES	8059	0.207505	0.0149721	0.177905	0.237105	0
2023	United Arab Emirates	ARE	784	bsmmat0	Student SES	8146	0.134344	0.0112309	0.112195	0.156492	0
2023	United Arab Emirates	ARE	784	bsmmat0	Student SES	12092	0.137548	0.0103885	0.117042	0.158055	0
2023	United Arab Emirates	ARE	784	bsmmat0	Student SES	6360	0.121169	0.0134242	0.0948071	0.147531	0
2023	Australia	AUS	36	bsmmat0	School SES	8389	0.416063	0.0439763	0.32983	0.502296	0
2023	Bahrain	BHR	48	bsmmat0	School SES	5143	0.490361	0.0422692	0.407514	0.573208	0
2023	Chile	CHL	152	bsmmat0	School SES	4422	0.493215	0.0332202	0.427971	0.558459	0
2023	Taiwan	TWN	158	bsmmat0	School SES	5543	0.393024	0.0325445	0.329219	0.45683	0
2023	Cyprus	CYP	196	bsmmat0	School SES	4200	0.37153	0.0365286	0.2999	0.443159	0
2023	Czechia	CZE	203	bsmmat0	School SES	8091	0.487886	0.0517537	0.386444	0.589327	0
2023	Finland	FIN	246	bsmmat0	School SES	5857	0.250489	0.0233452	0.204707	0.296271	0
2023	France	FRA	250	bsmmat0	School SES	4502	0.498822	0.0299158	0.440173	0.557471	0
2023	Georgia	GEO	268	bsmmat0	School SES	4755	0.104407	0.113377	-0.117814	0.326627	0.3571
2023	Palestine	PSE	275	bsmmat0	School SES	6532	0.206447	0.0647605	0.0794739	0.33342	0.0014
2023	Hong Kong	HKG	344	bsmmat0	School SES	4455	0.54888	0.0540714	0.442895	0.654864	0
2023	Hungary	HUN	348	bsmmat0	School SES	5389	0.526608	0.0325425	0.462804	0.590412	0
2023	Iran	IRN	364	bsmmat0	School SES	6193	0.50654	0.0472893	0.413848	0.599231	0
2023	Ireland	IRL	372	bsmmat0	School SES	5090	0.352915	0.0267396	0.300499	0.40533	0
2023	Israel	ISR	376	bsmmat0	School SES	5198	0.428429	0.0565355	0.317616	0.539242	0
2023	Italy	ITA	380	bsmmat0	School SES	4591	0.307553	0.0303274	0.248036	0.367069	0
2023	Japan	JPN	392	bsmmat0	School SES	3896	0.20341	0.0437078	0.117679	0.28914	0
2023	Kazakhstan	KAZ	398	bsmmat0	School SES	6306	0.32238	0.0444999	0.235054	0.409707	0
2023	Jordan	JOR	400	bsmmat0	School SES	6948	0.198541	0.0547546	0.0912189	0.305863	0.0003
2023	Korea	KOR	410	bsmmat0	School SES	4252	0.244573	0.0263548	0.192807	0.296339	0
2023	Kuwait	KWT	414	bsmmat0	School SES	4332	0.363633	0.0567107	0.252481	0.474785	0
2023	Lithuania	LTU	440	bsmmat0	School SES	5278	0.38944	0.0307643	0.329135	0.449744	0
2023	Malaysia	MYS	458	bsmmat0	School SES	8780	0.483972	0.0337029	0.41791	0.550034	0
2023	Malta	MLT	470	bsmmat0	School SES	3994	0.402578	0.0287486	0.346228	0.458929	0
2023	Morocco	MAR	504	bsmmat0	School SES	8745	0.367261	0.030013	0.308425	0.426097	0
2023	Oman	OMN	512	bsmmat0	School SES	8189	0.265099	0.0678997	0.132003	0.398196	0.0001
2023	New Zealand	NZL	554	bsmmat0	School SES	3918	0.425676	0.0273259	0.371934	0.479417	0
2023	Norway	NOR	578	bsmmat0	School SES	6312	0.189902	0.033099	0.124737	0.255067	0
2023	Portugal	PRT	620	bsmmat0	School SES	5414	0.364643	0.0263862	0.312918	0.416368	0
2023	Qatar	QAT	634	bsmmat0	School SES	4270	0.465202	0.0330059	0.40051	0.529893	0
2023	Romania	ROU	642	bsmmat0	School SES	3660	0.304581	0.0614775	0.184084	0.425078	0
2023	Saudi Arabia	SAU	682	bsmmat0	School SES	5867	0.375426	0.0492486	0.278844	0.472009	0
2023	Singapore	SGP	702	bsmmat0	School SES	4772	0.626094	0.0297404	0.567794	0.684395	0
2023	South Africa	ZAF	710	bsmmat0	School SES	11921	0.373973	0.0556767	0.264781	0.483166	0
2023	Sweden	SWE	752	bsmmat0	School SES	5082	0.283775	0.0282455	0.228382	0.339169	0
2023	United Arab Emirates	ARE	784	bsmmat0	School SES	32661	0.461131	0.0190111	0.42387	0.498392	0
2023	Türkiye	TUR	792	bsmmat0	School SES	4916	0.365866	0.0391689	0.289042	0.442691	0
2023	United States of America	USA	840	bsmmat0	School SES	8059	0.4475	0.0424202	0.364355	0.530645	0
2023	United Arab Emirates	ARE	784	bsmmat0	School SES	8146	0.481786	0.0396755	0.404023	0.559548	0
2023	United Arab Emirates	ARE	784	bsmmat0	School SES	12092	0.419304	0.0298559	0.360788	0.477821	0
2023	United Arab Emirates	ARE	784	bsmmat0	School SES	6360	0.30253	0.0507625	0.203037	0.402024	0
2023	Australia	AUS	36	bsssci0	Student SES	8389	0.298767	0.0157307	0.267468	0.330066	0
2023	Bahrain	BHR	48	bsssci0	Student SES	5143	0.154921	0.0145661	0.125925	0.183916	0
2023	Chile	CHL	152	bsssci0	Student SES	4422	0.139647	0.0147844	0.110539	0.168754	0
2023	Taiwan	TWN	158	bsssci0	Student SES	5543	0.305121	0.0165817	0.27239	0.337853	0
2023	Cyprus	CYP	196	bsssci0	Student SES	4200	0.30282	0.0140906	0.275179	0.330461	0
2023	Czechia	CZE	203	bsssci0	Student SES	8091	0.267642	0.012369	0.24336	0.291923	0
2023	Finland	FIN	246	bsssci0	Student SES	5857	0.337794	0.0150637	0.308217	0.367371	0
2023	France	FRA	250	bsssci0	Student SES	4502	0.309551	0.0149507	0.280137	0.338964	0
2023	Georgia	GEO	268	bsssci0	Student SES	4755	0.235445	0.0193333	0.197432	0.273458	0
2023	Palestine	PSE	275	bsssci0	Student SES	6532	0.179975	0.0143857	0.151648	0.208303	0
2023	Hong Kong	HKG	344	bsssci0	Student SES	4455	0.0729644	0.0160716	0.04097	0.104959	0
2023	Hungary	HUN	348	bsssci0	Student SES	5389	0.29739	0.0148171	0.268231	0.32655	0
2023	Iran	IRN	364	bsssci0	Student SES	6193	0.161828	0.0130165	0.136134	0.187523	0
2023	Ireland	IRL	372	bsssci0	Student SES	5090	0.334389	0.0174708	0.299125	0.369653	0
2023	Israel	ISR	376	bsssci0	Student SES	5198	0.209317	0.0159466	0.177626	0.241008	0
2023	Italy	ITA	380	bsssci0	Student SES	4591	0.318819	0.0169095	0.284831	0.352807	0
2023	Japan	JPN	392	bsssci0	Student SES	3896	0.270514	0.0184433	0.233704	0.307325	0
2023	Kazakhstan	KAZ	398	bsssci0	Student SES	6306	0.141688	0.0140882	0.113762	0.169613	0
2023	Jordan	JOR	400	bsssci0	Student SES	6948	0.107081	0.0157412	0.0754968	0.138666	0
2023	Korea	KOR	410	bsssci0	Student SES	4252	0.282491	0.018875	0.244738	0.320244	0
2023	Kuwait	KWT	414	bsssci0	Student SES	4332	0.140291	0.0149216	0.110021	0.170561	0
2023	Lithuania	LTU	440	bsssci0	Student SES	5278	0.280092	0.0149972	0.250628	0.309556	0
2023	Malaysia	MYS	458	bsssci0	Student SES	8780	0.167176	0.0137087	0.140225	0.194127	0
2023	Malta	MLT	470	bsssci0	Student SES	3994	0.313404	0.0151278	0.283675	0.343133	0
2023	Morocco	MAR	504	bsssci0	Student SES	8745	0.0922487	0.0138326	0.0641481	0.120349	0
2023	Oman	OMN	512	bsssci0	Student SES	8189	0.178299	0.0124259	0.153846	0.202752	0
2023	New Zealand	NZL	554	bsssci0	Student SES	3918	0.336663	0.0199859	0.297488	0.375839	0
2023	Norway	NOR	578	bsssci0	Student SES	6312	0.342338	0.0129075	0.317038	0.367638	0
2023	Portugal	PRT	620	bsssci0	Student SES	5414	0.299539	0.0138693	0.272297	0.32678	0
2023	Qatar	QAT	634	bsssci0	Student SES	4270	0.184572	0.0195242	0.145663	0.223481	0
2023	Romania	ROU	642	bsssci0	Student SES	3660	0.268364	0.0255296	0.216431	0.320296	0
2023	Saudi Arabia	SAU	682	bsssci0	Student SES	5867	0.133137	0.0130226	0.107455	0.158819	0
2023	Singapore	SGP	702	bsssci0	Student SES	4772	0.144199	0.0165713	0.111329	0.177069	0
2023	South Africa	ZAF	710	bsssci0	Student SES	11921	0.00394947	0.0110539	-0.0180831	0.025982	0.7219
2023	Sweden	SWE	752	bsssci0	Student SES	5082	0.371404	0.016802	0.338318	0.404489	0
2023	United Arab Emirates	ARE	784	bsssci0	Student SES	32661	0.153572	0.00593941	0.14185	0.165294	0
2023	Türkiye	TUR	792	bsssci0	Student SES	4916	0.236678	0.0175938	0.201918	0.271439	0
2023	United States of America	USA	840	bsssci0	Student SES	8059	0.242039	0.0147865	0.212994	0.271084	0
2023	United Arab Emirates	ARE	784	bsssci0	Student SES	8146	0.1663	0.011152	0.144427	0.188172	0
2023	United Arab Emirates	ARE	784	bsssci0	Student SES	12092	0.157011	0.0090966	0.139175	0.174847	0
2023	United Arab Emirates	ARE	784	bsssci0	Student SES	6360	0.157172	0.0143496	0.128748	0.185595	0
2023	Australia	AUS	36	bsssci0	School SES	8389	0.372683	0.0374569	0.299257	0.44611	0
2023	Bahrain	BHR	48	bsssci0	School SES	5143	0.449044	0.0349904	0.38046	0.517629	0
2023	Chile	CHL	152	bsssci0	School SES	4422	0.466744	0.0315973	0.404327	0.529161	0
2023	Taiwan	TWN	158	bsssci0	School SES	5543	0.348928	0.0300141	0.290063	0.407793	0
2023	Cyprus	CYP	196	bsssci0	School SES	4200	0.378471	0.0369777	0.305964	0.450978	0
2023	Czechia	CZE	203	bsssci0	School SES	8091	0.439647	0.0447382	0.351909	0.527385	0
2023	Finland	FIN	246	bsssci0	School SES	5857	0.254275	0.0249474	0.205232	0.303318	0
2023	France	FRA	250	bsssci0	School SES	4502	0.468393	0.028671	0.412099	0.524688	0
2023	Georgia	GEO	268	bsssci0	School SES	4755	0.0861472	0.130989	-0.170612	0.342906	0.5108
2023	Palestine	PSE	275	bsssci0	School SES	6532	0.199001	0.0453506	0.110104	0.287898	0
2023	Hong Kong	HKG	344	bsssci0	School SES	4455	0.405762	0.047763	0.31211	0.499415	0
2023	Hungary	HUN	348	bsssci0	School SES	5389	0.488341	0.0295447	0.430418	0.546264	0
2023	Iran	IRN	364	bsssci0	School SES	6193	0.501856	0.0407298	0.421998	0.581715	0
2023	Ireland	IRL	372	bsssci0	School SES	5090	0.354479	0.0397995	0.276436	0.432521	0
2023	Israel	ISR	376	bsssci0	School SES	5198	0.378038	0.0532116	0.273682	0.482395	0
2023	Italy	ITA	380	bsssci0	School SES	4591	0.32416	0.0270457	0.271099	0.377222	0
2023	Japan	JPN	392	bsssci0	School SES	3896	0.172188	0.0445755	0.0847186	0.259658	0.0001
2023	Kazakhstan	KAZ	398	bsssci0	School SES	6306	0.305531	0.0558133	0.196052	0.41501	0
2023	Jordan	JOR	400	bsssci0	School SES	6948	0.199736	0.0508485	0.100054	0.299418	0.0001
2023	Korea	KOR	410	bsssci0	School SES	4252	0.199625	0.0277756	0.143564	0.255685	0
2023	Kuwait	KWT	414	bsssci0	School SES	4332	0.360964	0.0474626	0.267935	0.453993	0
2023	Lithuania	LTU	440	bsssci0	School SES	5278	0.357824	0.0312056	0.296445	0.419204	0
2023	Malaysia	MYS	458	bsssci0	School SES	8780	0.494837	0.0308675	0.43433	0.555344	0
2023	Malta	MLT	470	bsssci0	School SES	3994	0.398201	0.0259992	0.347231	0.449171	0
2023	Morocco	MAR	504	bsssci0	School SES	8745	0.349266	0.044993	0.261066	0.437466	0
2023	Oman	OMN	512	bsssci0	School SES	8189	0.250761	0.0353411	0.181484	0.320038	0
2023	New Zealand	NZL	554	bsssci0	School SES	3918	0.402506	0.0239086	0.355598	0.449414	0
2023	Norway	NOR	578	bsssci0	School SES	6312	0.219912	0.027321	0.166251	0.273573	0
2023	Portugal	PRT	620	bsssci0	School SES	5414	0.32159	0.0263995	0.269773	0.373407	0
2023	Qatar	QAT	634	bsssci0	School SES	4270	0.397783	0.0321066	0.334823	0.460743	0
2023	Romania	ROU	642	bsssci0	School SES	3660	0.287728	0.0572643	0.175457	0.399998	0
2023	Saudi Arabia	SAU	682	bsssci0	School SES	5867	0.349299	0.0457175	0.25969	0.438907	0
2023	Singapore	SGP	702	bsssci0	School SES	4772	0.609428	0.0274707	0.555584	0.663273	0
2023	South Africa	ZAF	710	bsssci0	School SES	11921	0.415689	0.0520567	0.313635	0.517742	0
2023	Sweden	SWE	752	bsssci0	School SES	5082	0.304644	0.0282165	0.249328	0.35996	0
2023	United Arab Emirates	ARE	784	bsssci0	School SES	32661	0.474113	0.0179651	0.438899	0.509326	0
2023	Türkiye	TUR	792	bsssci0	School SES	4916	0.357536	0.0363177	0.286347	0.428725	0
2023	United States of America	USA	840	bsssci0	School SES	8059	0.422013	0.0387461	0.345974	0.498053	0
2023	United Arab Emirates	ARE	784	bsssci0	School SES	8146	0.482949	0.0353721	0.413619	0.552278	0
2023	United Arab Emirates	ARE	784	bsssci0	School SES	12092	0.456222	0.0280535	0.401237	0.511206	0
2023	United Arab Emirates	ARE	784	bsssci0	School SES	6360	0.322488	0.0455803	0.233149	0.411826	0

## Sheet: Sayfa2
Year	CntryName	CntryCode	CntryNum	Achievement	Effect	N	estimate	std.error	conf.low	conf.high	p.value
2023	Australia	AUS	36	bsmmat0	School SES	8389	0.416063	0.0439763	0.32983	0.502296	0
2023	Australia	AUS	36	bsssci0	School SES	8389	0.372683	0.0374569	0.299257	0.44611	0
2023	Bahrain	BHR	48	bsmmat0	School SES	5143	0.490361	0.0422692	0.407514	0.573208	0
2023	Bahrain	BHR	48	bsssci0	School SES	5143	0.449044	0.0349904	0.38046	0.517629	0
2023	Chile	CHL	152	bsmmat0	School SES	4422	0.493215	0.0332202	0.427971	0.558459	0
2023	Chile	CHL	152	bsssci0	School SES	4422	0.466744	0.0315973	0.404327	0.529161	0
2023	Taiwan	TWN	158	bsmmat0	School SES	5543	0.393024	0.0325445	0.329219	0.45683	0
2023	Taiwan	TWN	158	bsssci0	School SES	5543	0.348928	0.0300141	0.290063	0.407793	0
2023	Cyprus	CYP	196	bsmmat0	School SES	4200	0.37153	0.0365286	0.2999	0.443159	0
2023	Cyprus	CYP	196	bsssci0	School SES	4200	0.378471	0.0369777	0.305964	0.450978	0
2023	Czechia	CZE	203	bsmmat0	School SES	8091	0.487886	0.0517537	0.386444	0.589327	0
2023	Czechia	CZE	203	bsssci0	School SES	8091	0.439647	0.0447382	0.351909	0.527385	0
2023	Finland	FIN	246	bsmmat0	School SES	5857	0.250489	0.0233452	0.204707	0.296271	0
2023	Finland	FIN	246	bsssci0	School SES	5857	0.254275	0.0249474	0.205232	0.303318	0
2023	France	FRA	250	bsmmat0	School SES	4502	0.498822	0.0299158	0.440173	0.557471	0
2023	France	FRA	250	bsssci0	School SES	4502	0.468393	0.028671	0.412099	0.524688	0
2023	Georgia	GEO	268	bsmmat0	School SES	4755	0.104407	0.113377	-0.117814	0.326627	0.3571
2023	Georgia	GEO	268	bsssci0	School SES	4755	0.0861472	0.130989	-0.170612	0.342906	0.5108
2023	Palestine	PSE	275	bsmmat0	School SES	6532	0.206447	0.0647605	0.0794739	0.33342	0.0014
2023	Palestine	PSE	275	bsssci0	School SES	6532	0.199001	0.0453506	0.110104	0.287898	0
2023	Hong Kong	HKG	344	bsmmat0	School SES	4455	0.54888	0.0540714	0.442895	0.654864	0
2023	Hong Kong	HKG	344	bsssci0	School SES	4455	0.405762	0.047763	0.31211	0.499415	0
2023	Hungary	HUN	348	bsmmat0	School SES	5389	0.526608	0.0325425	0.462804	0.590412	0
2023	Hungary	HUN	348	bsssci0	School SES	5389	0.488341	0.0295447	0.430418	0.546264	0
2023	Iran	IRN	364	bsmmat0	School SES	6193	0.50654	0.0472893	0.413848	0.599231	0
2023	Iran	IRN	364	bsssci0	School SES	6193	0.501856	0.0407298	0.421998	0.581715	0
2023	Ireland	IRL	372	bsmmat0	School SES	5090	0.352915	0.0267396	0.300499	0.40533	0
2023	Ireland	IRL	372	bsssci0	School SES	5090	0.354479	0.0397995	0.276436	0.432521	0
2023	Israel	ISR	376	bsmmat0	School SES	5198	0.428429	0.0565355	0.317616	0.539242	0
2023	Israel	ISR	376	bsssci0	School SES	5198	0.378038	0.0532116	0.273682	0.482395	0
2023	Italy	ITA	380	bsmmat0	School SES	4591	0.307553	0.0303274	0.248036	0.367069	0
2023	Italy	ITA	380	bsssci0	School SES	4591	0.32416	0.0270457	0.271099	0.377222	0
2023	Japan	JPN	392	bsmmat0	School SES	3896	0.20341	0.0437078	0.117679	0.28914	0
2023	Japan	JPN	392	bsssci0	School SES	3896	0.172188	0.0445755	0.0847186	0.259658	0.0001
2023	Kazakhstan	KAZ	398	bsmmat0	School SES	6306	0.32238	0.0444999	0.235054	0.409707	0
2023	Kazakhstan	KAZ	398	bsssci0	School SES	6306	0.305531	0.0558133	0.196052	0.41501	0
2023	Jordan	JOR	400	bsmmat0	School SES	6948	0.198541	0.0547546	0.0912189	0.305863	0.0003
2023	Jordan	JOR	400	bsssci0	School SES	6948	0.199736	0.0508485	0.100054	0.299418	0.0001
2023	Korea	KOR	410	bsmmat0	School SES	4252	0.244573	0.0263548	0.192807	0.296339	0
2023	Korea	KOR	410	bsssci0	School SES	4252	0.199625	0.0277756	0.143564	0.255685	0
2023	Kuwait	KWT	414	bsmmat0	School SES	4332	0.363633	0.0567107	0.252481	0.474785	0
2023	Kuwait	KWT	414	bsssci0	School SES	4332	0.360964	0.0474626	0.267935	0.453993	0
2023	Lithuania	LTU	440	bsmmat0	School SES	5278	0.38944	0.0307643	0.329135	0.449744	0
2023	Lithuania	LTU	440	bsssci0	School SES	5278	0.357824	0.0312056	0.296445	0.419204	0
2023	Malaysia	MYS	458	bsmmat0	School SES	8780	0.483972	0.0337029	0.41791	0.550034	0
2023	Malaysia	MYS	458	bsssci0	School SES	8780	0.494837	0.0308675	0.43433	0.555344	0
2023	Malta	MLT	470	bsmmat0	School SES	3994	0.402578	0.0287486	0.346228	0.458929	0
2023	Malta	MLT	470	bsssci0	School SES	3994	0.398201	0.0259992	0.347231	0.449171	0
2023	Morocco	MAR	504	bsmmat0	School SES	8745	0.367261	0.030013	0.308425	0.426097	0
2023	Morocco	MAR	504	bsssci0	School SES	8745	0.349266	0.044993	0.261066	0.437466	0
2023	Oman	OMN	512	bsmmat0	School SES	8189	0.265099	0.0678997	0.132003	0.398196	0.0001
2023	Oman	OMN	512	bsssci0	School SES	8189	0.250761	0.0353411	0.181484	0.320038	0
2023	New Zealand	NZL	554	bsmmat0	School SES	3918	0.425676	0.0273259	0.371934	0.479417	0
2023	New Zealand	NZL	554	bsssci0	School SES	3918	0.402506	0.0239086	0.355598	0.449414	0
2023	Norway	NOR	578	bsmmat0	School SES	6312	0.189902	0.033099	0.124737	0.255067	0
2023	Norway	NOR	578	bsssci0	School SES	6312	0.219912	0.027321	0.166251	0.273573	0
2023	Portugal	PRT	620	bsmmat0	School SES	5414	0.364643	0.0263862	0.312918	0.416368	0
2023	Portugal	PRT	620	bsssci0	School SES	5414	0.32159	0.0263995	0.269773	0.373407	0
2023	Qatar	QAT	634	bsmmat0	School SES	4270	0.465202	0.0330059	0.40051	0.529893	0
2023	Qatar	QAT	634	bsssci0	School SES	4270	0.397783	0.0321066	0.334823	0.460743	0
2023	Romania	ROU	642	bsmmat0	School SES	3660	0.304581	0.0614775	0.184084	0.425078	0
2023	Romania	ROU	642	bsssci0	School SES	3660	0.287728	0.0572643	0.175457	0.399998	0
2023	Saudi Arabia	SAU	682	bsmmat0	School SES	5867	0.375426	0.0492486	0.278844	0.472009	0
2023	Saudi Arabia	SAU	682	bsssci0	School SES	5867	0.349299	0.0457175	0.25969	0.438907	0
2023	Singapore	SGP	702	bsmmat0	School SES	4772	0.626094	0.0297404	0.567794	0.684395	0
2023	Singapore	SGP	702	bsssci0	School SES	4772	0.609428	0.0274707	0.555584	0.663273	0
2023	South Africa	ZAF	710	bsmmat0	School SES	11921	0.373973	0.0556767	0.264781	0.483166	0
2023	South Africa	ZAF	710	bsssci0	School SES	11921	0.415689	0.0520567	0.313635	0.517742	0
2023	Sweden	SWE	752	bsmmat0	School SES	5082	0.283775	0.0282455	0.228382	0.339169	0
2023	Sweden	SWE	752	bsssci0	School SES	5082	0.304644	0.0282165	0.249328	0.35996	0
2023	United Arab Emirates	ARE	784	bsmmat0	School SES	32661	0.461131	0.0190111	0.42387	0.498392	0
2023	United Arab Emirates	ARE	784	bsssci0	School SES	32661	0.474113	0.0179651	0.438899	0.509326	0
2023	Türkiye	TUR	792	bsmmat0	School SES	4916	0.365866	0.0391689	0.289042	0.442691	0
2023	Türkiye	TUR	792	bsssci0	School SES	4916	0.357536	0.0363177	0.286347	0.428725	0
2023	United States of America	USA	840	bsmmat0	School SES	8059	0.4475	0.0424202	0.364355	0.530645	0
2023	United States of America	USA	840	bsssci0	School SES	8059	0.422013	0.0387461	0.345974	0.498053	0
2023	United Arab Emirates	ARE	784	bsmmat0	School SES	8146	0.481786	0.0396755	0.404023	0.559548	0
2023	United Arab Emirates	ARE	784	bsssci0	School SES	8146	0.482949	0.0353721	0.413619	0.552278	0
2023	United Arab Emirates	ARE	784	bsmmat0	School SES	12092	0.419304	0.0298559	0.360788	0.477821	0
2023	United Arab Emirates	ARE	784	bsssci0	School SES	12092	0.456222	0.0280535	0.401237	0.511206	0
2023	United Arab Emirates	ARE	784	bsmmat0	School SES	6360	0.30253	0.0507625	0.203037	0.402024	0
2023	United Arab Emirates	ARE	784	bsssci0	School SES	6360	0.322488	0.0455803	0.233149	0.411826	0
2019	United Arab Emirates	ARE	784	bsmmat0	School SES	5267	0.397332	0.0818046	0.236998	0.557666	0
2019	United Arab Emirates	ARE	784	bsssci0	School SES	5267	0.41513	0.0854296	0.247692	0.582569	0
2019	United Arab Emirates	ARE	784	bsmmat0	School SES	4493	0.476392	0.0484448	0.381442	0.571343	0
2019	United Arab Emirates	ARE	784	bsssci0	School SES	4493	0.449209	0.0481807	0.354776	0.543643	0
2019	United Arab Emirates	ARE	784	bsmmat0	School SES	16037	0.415363	0.0383197	0.340255	0.490471	0
2019	United Arab Emirates	ARE	784	bsssci0	School SES	16037	0.422563	0.0384633	0.347176	0.49795	0
2019	Australia	AUS	36	bsmmat0	School SES	6979	0.425319	0.0497291	0.327718	0.52292	0
2019	Australia	AUS	36	bsssci0	School SES	6979	0.418739	0.0321819	0.355607	0.481871	0
2019	Bahrain	BHR	48	bsmmat0	School SES	4295	0.182284	0.0287388	0.125955	0.238614	0
2019	Bahrain	BHR	48	bsssci0	School SES	4295	0.354076	0.0345481	0.286349	0.421803	0
2019	Chile	CHL	152	bsmmat0	School SES	3332	0.543098	0.0398454	0.464868	0.621327	0
2019	Chile	CHL	152	bsssci0	School SES	3332	0.50701	0.0347487	0.438888	0.575132	0
2019	Canada	CAN	124	bsmmat0	School SES	2436	0.25944	0.0558998	0.149755	0.369126	0
2019	Canada	CAN	124	bsssci0	School SES	2436	0.275244	0.0344911	0.206897	0.343591	0
2019	Canada	CAN	124	bsmmat0	School SES	2463	0.435773	0.0436594	0.350182	0.521364	0
2019	Canada	CAN	124	bsssci0	School SES	2463	0.40211	0.0353581	0.332666	0.471555	0
2019	Cyprus	CYP	196	bsmmat0	School SES	2171	0.359238	0.0353824	0.289754	0.428723	0
2019	Cyprus	CYP	196	bsssci0	School SES	2171	0.327654	0.0274898	0.273436	0.381872	0
2019	Egypt	EGY	818	bsmmat0	School SES	4816	0.106486	0.159712	-0.206546	0.419518	0.5049
2019	Egypt	EGY	818	bsssci0	School SES	4816	0.0665365	0.128876	-0.186056	0.319129	0.6057
2019	Finland	FIN	246	bsmmat0	School SES	4316	0.237288	0.025895	0.186521	0.288055	0
2019	Finland	FIN	246	bsssci0	School SES	4316	0.235604	0.0287177	0.179306	0.291902	0
2019	France	FRA	250	bsmmat0	School SES	2807	0.400691	0.0349376	0.331861	0.469521	0
2019	France	FRA	250	bsssci0	School SES	2807	0.41415	0.0321428	0.350962	0.477338	0
2019	Georgia	GEO	268	bsmmat0	School SES	2558	0.123057	0.0738208	-0.021631	0.267745	0.0955
2019	Georgia	GEO	268	bsssci0	School SES	2558	0.109823	0.0748515	-0.0369497	0.256595	0.1424
2019	Hong Kong	HKG	344	bsmmat0	School SES	2766	0.52641	0.0601905	0.40842	0.6444	0
2019	Hong Kong	HKG	344	bsssci0	School SES	2766	0.380276	0.0588587	0.264797	0.495755	0
2019	Hungary	HUN	348	bsmmat0	School SES	3877	0.545477	0.0348116	0.47719	0.613764	0
2019	Hungary	HUN	348	bsssci0	School SES	3877	0.521362	0.0341435	0.454345	0.588379	0
2019	Ireland	IRL	372	bsmmat0	School SES	3308	0.376721	0.0302745	0.317281	0.436161	0
2019	Ireland	IRL	372	bsssci0	School SES	3308	0.366542	0.0359174	0.296134	0.43695	0
2019	Iran	IRN	364	bsmmat0	School SES	5096	0.536853	0.040714	0.457045	0.616662	0
2019	Iran	IRN	364	bsssci0	School SES	5096	0.541029	0.0409538	0.460758	0.6213	0
2019	Israel	ISR	376	bsmmat0	School SES	3287	0.430192	0.0365412	0.35857	0.501813	0
2019	Israel	ISR	376	bsssci0	School SES	3287	0.377212	0.0450394	0.288848	0.465576	0
2019	Italy	ITA	380	bsmmat0	School SES	3232	0.282748	0.0326824	0.218404	0.347093	0
2019	Italy	ITA	380	bsssci0	School SES	3232	0.297342	0.0374196	0.223519	0.371164	0
2019	Jordan	JOR	400	bsmmat0	School SES	4729	0.327308	0.0535062	0.222401	0.432214	0
2019	Jordan	JOR	400	bsssci0	School SES	4729	0.342242	0.0577979	0.228948	0.455536	0
2019	Japan	JPN	392	bsmmat0	School SES	4028	0.264734	0.0394909	0.187333	0.342135	0
2019	Japan	JPN	392	bsssci0	School SES	4028	0.220044	0.0359836	0.149405	0.290682	0
2019	Kazakhstan	KAZ	398	bsmmat0	School SES	3837	0.314409	0.0627249	0.191467	0.437351	0
2019	Kazakhstan	KAZ	398	bsssci0	School SES	3837	0.347381	0.0531703	0.243139	0.451623	0
2019	Korea	KOR	410	bsmmat0	School SES	3744	0.230718	0.0478734	0.136864	0.324571	0
2019	Korea	KOR	410	bsssci0	School SES	3744	0.170678	0.0346283	0.102716	0.238641	0
2019	Kuwait	KWT	414	bsmmat0	School SES	3019	0.231774	0.0750746	0.0846303	0.378918	0.002
2019	Kuwait	KWT	414	bsssci0	School SES	3019	0.191138	0.0830303	0.0284011	0.353874	0.0213
2019	Lebanon	LBN	422	bsmmat0	School SES	3223	0.510737	0.0435705	0.425256	0.596218	0
2019	Lebanon	LBN	422	bsssci0	School SES	3223	0.576952	0.0476303	0.483581	0.670323	0
2019	Lithuania	LTU	440	bsmmat0	School SES	3196	0.393374	0.0433787	0.308352	0.478396	0
2019	Lithuania	LTU	440	bsssci0	School SES	3196	0.363563	0.0464806	0.272463	0.454664	0
2019	Morocco	MAR	504	bsmmat0	School SES	4899	0.240597	0.0517971	0.139015	0.342178	0
2019	Morocco	MAR	504	bsssci0	School SES	4899	0.203549	0.0487062	0.108035	0.299064	0
2019	Malaysia	MYS	458	bsmmat0	School SES	5996	0.540522	0.0273627	0.486891	0.594154	0
2019	Malaysia	MYS	458	bsssci0	School SES	5996	0.522593	0.0304399	0.462904	0.582282	0
2019	Norway	NOR	578	bsmmat0	School SES	2877	0.149408	0.0342928	0.082128	0.216688	0
2019	Norway	NOR	578	bsssci0	School SES	2877	0.159201	0.0394448	0.081472	0.23693	0.0001
2019	New Zealand	NZL	554	bsmmat0	School SES	4036	0.442618	0.0314706	0.380868	0.504368	0
2019	New Zealand	NZL	554	bsssci0	School SES	4036	0.469365	0.0285782	0.413353	0.525377	0
2019	Oman	OMN	512	bsmmat0	School SES	5429	0.280574	0.0529261	0.176745	0.384404	0
2019	Oman	OMN	512	bsssci0	School SES	5429	0.211031	0.0692041	0.0753782	0.346684	0.0023
2019	Portugal	PRT	620	bsmmat0	School SES	3072	0.414142	0.0398587	0.33585	0.492434	0
2019	Portugal	PRT	620	bsssci0	School SES	3072	0.367153	0.0428282	0.283033	0.451273	0
2019	Qatar	QAT	634	bsmmat0	School SES	3361	0.514824	0.0422422	0.431988	0.597659	0
2019	Qatar	QAT	634	bsssci0	School SES	3361	0.374998	0.0403434	0.29579	0.454205	0
2019	Russian Federation	RUS	643	bsmmat0	School SES	3197	0.402874	0.0497294	0.305406	0.500342	0
2019	Russian Federation	RUS	643	bsssci0	School SES	3197	0.371877	0.0385035	0.296362	0.447393	0
2019	Romania	ROU	642	bsmmat0	School SES	3613	0.454814	0.0431766	0.370181	0.539447	0
2019	Romania	ROU	642	bsssci0	School SES	3613	0.360168	0.0479359	0.266068	0.454269	0
2019	Russian Federation	RUS	643	bsmmat0	School SES	3315	0.330642	0.0664956	0.200313	0.460971	0
2019	Russian Federation	RUS	643	bsssci0	School SES	3315	0.304999	0.073018	0.161703	0.448294	0
2019	Saudi Arabia	SAU	682	bsmmat0	School SES	3341	0.378736	0.0481148	0.284417	0.473055	0
2019	Saudi Arabia	SAU	682	bsssci0	School SES	3341	0.377646	0.0502151	0.279017	0.476275	0
2019	Singapore	SGP	702	bsmmat0	School SES	4753	0.599739	0.033375	0.534324	0.665155	0
2019	Singapore	SGP	702	bsssci0	School SES	4753	0.604748	0.0339112	0.538281	0.671214	0
2019	Sweden	SWE	752	bsmmat0	School SES	3087	0.296794	0.0359946	0.226074	0.367514	0
2019	Sweden	SWE	752	bsssci0	School SES	3087	0.300578	0.0356987	0.230546	0.370611	0
2019	Türkiye	TUR	792	bsmmat0	School SES	3552	0.470913	0.0393382	0.393793	0.548033	0
2019	Türkiye	TUR	792	bsssci0	School SES	3552	0.471067	0.0355395	0.40141	0.540724	0
2019	Taiwan	TWN	158	bsmmat0	School SES	4125	0.377514	0.0342684	0.310345	0.444682	0
2019	Taiwan	TWN	158	bsssci0	School SES	4125	0.343349	0.0340948	0.275839	0.410859	0
2019	United States of America	USA	840	bsmmat0	School SES	6388	0.529949	0.0384188	0.454648	0.60525	0
2019	United States of America	USA	840	bsssci0	School SES	6388	0.453841	0.0452875	0.365062	0.54262	0
2019	South Africa	ZAF	710	bsmmat0	School SES	14762	0.600217	0.0449917	0.511263	0.689171	0
2019	South Africa	ZAF	710	bsssci0	School SES	14762	0.648052	0.0392499	0.57106	0.725044	0
2019	South Africa	ZAF	710	bsmmat0	School SES	3962	0.543481	0.0556178	0.434443	0.652519	0
2019	South Africa	ZAF	710	bsssci0	School SES	3962	0.575488	0.0597841	0.458313	0.692663	0
2019	South Africa	ZAF	710	bsmmat0	School SES	3957	0.726826	0.027057	0.673748	0.779904	0
2019	South Africa	ZAF	710	bsssci0	School SES	3957	0.739138	0.0290518	0.682191	0.796086	0
2015	United Arab Emirates	ARE	784	bsmmat0	School SES	3248	0.474889	0.0387087	0.399016	0.550761	0
2015	United Arab Emirates	ARE	784	bsssci0	School SES	3248	0.42625	0.0463231	0.335451	0.517049	0
2015	United Arab Emirates	ARE	784	bsmmat0	School SES	4270	0.474162	0.048207	0.379678	0.568647	0
2015	United Arab Emirates	ARE	784	bsssci0	School SES	4270	0.449911	0.0487245	0.35441	0.545412	0
2015	United Arab Emirates	ARE	784	bsmmat0	School SES	11751	0.530846	0.0257895	0.480294	0.581398	0
2015	United Arab Emirates	ARE	784	bsssci0	School SES	11751	0.492758	0.0283479	0.437194	0.548322	0
2015	Armenia	ARM	51	bsmmat0	School SES	4094	0.13247	0.0571178	0.0204472	0.244494	0.0205
2015	Armenia	ARM	51	bsssci0	School SES	4094	0.126389	0.0486121	0.0310125	0.221766	0.0094
2015	Australia	AUS	36	bsmmat0	School SES	7255	0.451679	0.0259724	0.400706	0.502653	0
2015	Australia	AUS	36	bsssci0	School SES	7255	0.437322	0.0272436	0.383358	0.491285	0
2015	Bahrain	BHR	48	bsmmat0	School SES	3176	0.353735	0.0524559	0.250898	0.456571	0
2015	Bahrain	BHR	48	bsssci0	School SES	3176	0.271924	0.0511756	0.171617	0.37223	0
2015	Botswana	BWA	72	bsmmat0	School SES	4040	0.376961	0.0416437	0.2953	0.458622	0
2015	Botswana	BWA	72	bsssci0	School SES	4040	0.344261	0.0355735	0.274533	0.413989	0
2015	Canada	CAN	124	bsmmat0	School SES	6937	0.285331	0.0282502	0.229738	0.340924	0
2015	Canada	CAN	124	bsssci0	School SES	6937	0.274033	0.0256135	0.223724	0.324341	0
2015	Chile	CHL	152	bsmmat0	School SES	3219	0.491073	0.0475579	0.397857	0.584289	0
2015	Chile	CHL	152	bsssci0	School SES	3219	0.475243	0.0520001	0.372612	0.577874	0
2015	Canada	CAN	124	bsmmat0	School SES	3560	0.278909	0.029021	0.221524	0.336294	0
2015	Canada	CAN	124	bsssci0	School SES	3560	0.28434	0.0197461	0.245477	0.323203	0
2015	Canada	CAN	124	bsmmat0	School SES	3120	0.206113	0.0931845	0.0234672	0.388758	0.027
2015	Canada	CAN	124	bsssci0	School SES	3120	0.155288	0.130631	-0.100752	0.411328	0.2345
2015	Egypt	EGY	818	bsmmat0	School SES	4750	0.306736	0.0559342	0.197019	0.416453	0
2015	Egypt	EGY	818	bsssci0	School SES	4750	0.295885	0.0512021	0.195522	0.396247	0
2015	Georgia	GEO	268	bsmmat0	School SES	3154	0.304864	0.0533372	0.200312	0.409416	0
2015	Georgia	GEO	268	bsssci0	School SES	3154	0.297248	0.0431145	0.212711	0.381785	0
2015	Hong Kong	HKG	344	bsmmat0	School SES	3429	0.383655	0.0660341	0.254222	0.513087	0
2015	Hong Kong	HKG	344	bsssci0	School SES	3429	0.352161	0.060287	0.233995	0.470328	0
2015	Hungary	HUN	348	bsmmat0	School SES	4476	0.571172	0.0319445	0.50844	0.633903	0
2015	Hungary	HUN	348	bsssci0	School SES	4476	0.531693	0.0377229	0.457638	0.605748	0
2015	Ireland	IRL	372	bsmmat0	School SES	3629	0.372538	0.037495	0.298926	0.446151	0
2015	Ireland	IRL	372	bsssci0	School SES	3629	0.361493	0.0343824	0.294092	0.428893	0
2015	Iran	IRN	364	bsmmat0	School SES	5493	0.440566	0.0398976	0.362266	0.518865	0
2015	Iran	IRN	364	bsssci0	School SES	5493	0.457709	0.0407153	0.377829	0.53759	0
2015	Israel	ISR	376	bsmmat0	School SES	4797	0.455929	0.050332	0.357276	0.554581	0
2015	Israel	ISR	376	bsssci0	School SES	4797	0.458847	0.0479159	0.364931	0.552763	0
2015	Italy	ITA	380	bsmmat0	School SES	3321	0.343085	0.0527228	0.239748	0.446423	0
2015	Italy	ITA	380	bsssci0	School SES	3321	0.353804	0.04647	0.262722	0.444887	0
2015	Jordan	JOR	400	bsmmat0	School SES	5322	0.23648	0.0434042	0.15124	0.321719	0
2015	Jordan	JOR	400	bsssci0	School SES	5322	0.234711	0.0343823	0.167116	0.302306	0
2015	Japan	JPN	392	bsmmat0	School SES	4348	0.298331	0.0408148	0.218289	0.378374	0
2015	Japan	JPN	392	bsssci0	School SES	4348	0.217589	0.0343938	0.150172	0.285006	0
2015	Kazakhstan	KAZ	398	bsmmat0	School SES	4464	0.184733	0.0673773	0.0526717	0.316794	0.0061
2015	Kazakhstan	KAZ	398	bsssci0	School SES	4464	0.216482	0.0702302	0.0787717	0.354192	0.0021
2015	Korea	KOR	410	bsmmat0	School SES	5234	0.260753	0.0246373	0.212336	0.309169	0
2015	Korea	KOR	410	bsssci0	School SES	5234	0.199778	0.0232587	0.153977	0.245578	0
2015	Kuwait	KWT	414	bsmmat0	School SES	2724	0.442491	0.0599817	0.324927	0.560054	0
2015	Kuwait	KWT	414	bsssci0	School SES	2724	0.460361	0.047338	0.367561	0.553161	0
2015	Lebanon	LBN	422	bsmmat0	School SES	2386	0.347084	0.0456195	0.257659	0.436509	0
2015	Lebanon	LBN	422	bsssci0	School SES	2386	0.394601	0.0521793	0.292218	0.496985	0
2015	Lithuania	LTU	440	bsmmat0	School SES	3883	0.329638	0.0419003	0.247499	0.411776	0
2015	Lithuania	LTU	440	bsssci0	School SES	3883	0.318546	0.0487858	0.222811	0.414282	0
2015	Morocco	MAR	504	bsmmat0	School SES	8211	0.361806	0.0353216	0.292568	0.431045	0
2015	Morocco	MAR	504	bsssci0	School SES	8211	0.303831	0.0392746	0.226804	0.380858	0
2015	Malta	MLT	470	bsmmat0	School SES	3416	0.406304	0.0299032	0.347693	0.464915	0
2015	Malta	MLT	470	bsssci0	School SES	3416	0.412185	0.027706	0.357862	0.466508	0
2015	Malaysia	MYS	458	bsmmat0	School SES	8650	0.502745	0.0384827	0.427316	0.578173	0
2015	Malaysia	MYS	458	bsssci0	School SES	8650	0.476404	0.0418368	0.3944	0.558409	0
2015	Norway	NOR	578	bsmmat0	School SES	3699	0.272007	0.0289941	0.215167	0.328847	0
2015	Norway	NOR	578	bsssci0	School SES	3699	0.261525	0.0319406	0.198572	0.324478	0
2015	Norway	NOR	578	bsmmat0	School SES	3695	0.235374	0.0360112	0.164693	0.306055	0
2015	Norway	NOR	578	bsssci0	School SES	3695	0.246222	0.0361611	0.175251	0.317193	0
2015	New Zealand	NZL	554	bsmmat0	School SES	5885	0.426659	0.0271025	0.373529	0.479788	0
2015	New Zealand	NZL	554	bsssci0	School SES	5885	0.426928	0.0279212	0.37212	0.481735	0
2015	Oman	OMN	512	bsmmat0	School SES	6286	0.147408	0.0523932	0.0447126	0.250104	0.0049
2015	Oman	OMN	512	bsssci0	School SES	6286	0.12548	0.0578418	0.0120959	0.238865	0.0301
2015	Qatar	QAT	634	bsmmat0	School SES	4111	0.520506	0.0437889	0.43468	0.606333	0
2015	Qatar	QAT	634	bsssci0	School SES	4111	0.480169	0.0441362	0.393659	0.56668	0
2015	Russian Federation	RUS	643	bsmmat0	School SES	4193	0.23583	0.0602313	0.117771	0.353889	0.0001
2015	Russian Federation	RUS	643	bsssci0	School SES	4193	0.28687	0.0601026	0.169032	0.404708	0
2015	Saudi Arabia	SAU	682	bsmmat0	School SES	2461	0.283324	0.0680826	0.149885	0.416764	0
2015	Saudi Arabia	SAU	682	bsssci0	School SES	2461	0.315453	0.0605456	0.196764	0.434143	0
2015	Singapore	SGP	702	bsmmat0	School SES	5853	0.617114	0.0398192	0.539069	0.695158	0
2015	Singapore	SGP	702	bsssci0	School SES	5853	0.624028	0.0381904	0.549173	0.698883	0
2015	Slovenia	SVN	705	bsmmat0	School SES	3560	0.129961	0.0324218	0.066414	0.193508	0.0001
2015	Slovenia	SVN	705	bsssci0	School SES	3560	0.110607	0.033398	0.0450303	0.176184	0.001
2015	Sweden	SWE	752	bsmmat0	School SES	2912	0.374172	0.048403	0.279264	0.46908	0
2015	Sweden	SWE	752	bsssci0	School SES	2912	0.412915	0.0514075	0.31213	0.5137	0
2015	Thailand	THA	764	bsmmat0	School SES	4729	0.358255	0.0646981	0.231426	0.485084	0
2015	Thailand	THA	764	bsssci0	School SES	4729	0.388875	0.063642	0.264089	0.513662	0
2015	Türkiye	TUR	792	bsmmat0	School SES	5207	0.411635	0.0455203	0.322414	0.500856	0
2015	Türkiye	TUR	792	bsssci0	School SES	5207	0.388309	0.0460221	0.298096	0.478523	0
2015	Taiwan	TWN	158	bsmmat0	School SES	5424	0.480956	0.0487373	0.385233	0.57668	0
2015	Taiwan	TWN	158	bsssci0	School SES	5424	0.468548	0.048516	0.372275	0.564821	0
2015	United States of America	USA	840	bsmmat0	School SES	8584	0.402212	0.0303553	0.342716	0.461707	0
2015	United States of America	USA	840	bsssci0	School SES	8584	0.388354	0.030888	0.327813	0.448895	0
2015	South Africa	ZAF	710	bsmmat0	School SES	6645	0.624499	0.0396642	0.546738	0.702259	0
2015	South Africa	ZAF	710	bsssci0	School SES	6645	0.627884	0.0416591	0.546204	0.709563	0
2011	United Arab Emirates	ARE	784	bsmmat0	School SES	2376	0.427979	0.0454906	0.33881	0.517148	0
2011	United Arab Emirates	ARE	784	bsssci0	School SES	2376	0.405132	0.0458974	0.31517	0.495094	0
2011	United Arab Emirates	ARE	784	bsmmat0	School SES	2809	0.515162	0.0532035	0.410884	0.619439	0
2011	United Arab Emirates	ARE	784	bsssci0	School SES	2809	0.501554	0.0549696	0.393805	0.609303	0
2011	United Arab Emirates	ARE	784	bsmmat0	School SES	7371	0.395691	0.0370528	0.32305	0.468332	0
2011	United Arab Emirates	ARE	784	bsssci0	School SES	7371	0.391281	0.0327615	0.327029	0.455533	0
2011	Armenia	ARM	51	bsmmat0	School SES	4441	0.199496	0.0433642	0.114443	0.284549	0
2011	Armenia	ARM	51	bsssci0	School SES	4441	0.138688	0.0472372	0.0450618	0.232314	0.0041
2011	Australia	AUS	36	bsmmat0	School SES	3461	0.593775	0.0569468	0.482161	0.70539	0
2011	Australia	AUS	36	bsssci0	School SES	3461	0.564361	0.0451241	0.475888	0.652834	0
2011	Bahrain	BHR	48	bsmmat0	School SES	2439	0.527238	0.0508417	0.427587	0.626888	0
2011	Bahrain	BHR	48	bsssci0	School SES	2439	0.432287	0.0503055	0.333687	0.530887	0
2011	Botswana	BWA	72	bsmmat0	School SES	2784	0.339833	0.0464158	0.248817	0.430849	0
2011	Botswana	BWA	72	bsssci0	School SES	2784	0.312012	0.0301313	0.252763	0.371262	0
2011	Canada	CAN	124	bsmmat0	School SES	2701	0.229465	0.0553599	0.120843	0.338088	0
2011	Canada	CAN	124	bsssci0	School SES	2701	0.247873	0.0408785	0.167751	0.327995	0
2011	Chile	CHL	152	bsmmat0	School SES	3454	0.3841	0.0866173	0.214235	0.553964	0
2011	Chile	CHL	152	bsssci0	School SES	3454	0.406056	0.0732034	0.26256	0.549551	0
2011	Canada	CAN	124	bsmmat0	School SES	2467	0.269006	0.0560627	0.159048	0.378964	0
2011	Canada	CAN	124	bsssci0	School SES	2467	0.286976	0.0406932	0.206516	0.367436	0
2011	Canada	CAN	124	bsmmat0	School SES	3677	0.295974	0.056787	0.184552	0.407397	0
2011	Canada	CAN	124	bsssci0	School SES	3677	0.284154	0.0525419	0.181121	0.387187	0
2011	Finland	FIN	246	bsmmat0	School SES	2316	0.169158	0.028606	0.113076	0.22524	0
2011	Finland	FIN	246	bsssci0	School SES	2316	0.16056	0.0307824	0.100224	0.220897	0
2011	Georgia	GEO	268	bsmmat0	School SES	2558	0.232816	0.0637114	0.107944	0.357688	0.0003
2011	Georgia	GEO	268	bsssci0	School SES	2558	0.193266	0.0516027	0.0920497	0.294482	0.0002
2011	Ghana	GHA	288	bsmmat0	School SES	4097	0.198739	0.0876137	0.0269673	0.37051	0.0234
2011	Ghana	GHA	288	bsssci0	School SES	4097	0.239667	0.0815833	0.0797403	0.399593	0.0033
2011	Hong Kong	HKG	344	bsmmat0	School SES	2559	0.652771	0.0636672	0.527985	0.777557	0
2011	Hong Kong	HKG	344	bsssci0	School SES	2559	0.553649	0.0594221	0.437175	0.670123	0
2011	Hungary	HUN	348	bsmmat0	School SES	4093	0.462397	0.0360308	0.391767	0.533028	0
2011	Hungary	HUN	348	bsssci0	School SES	4093	0.45425	0.0343751	0.386799	0.521702	0
2011	Indonesia	IDN	360	bsmmat0	School SES	3418	0.349389	0.0585148	0.2347	0.464079	0
2011	Indonesia	IDN	360	bsssci0	School SES	3418	0.28871	0.0601984	0.170382	0.407037	0
2011	Iran	IRN	364	bsmmat0	School SES	4565	0.460544	0.0410074	0.380055	0.541034	0
2011	Iran	IRN	364	bsssci0	School SES	4565	0.422763	0.0415969	0.341182	0.504343	0
2011	Israel	ISR	376	bsmmat0	School SES	3097	0.38958	0.0703392	0.251712	0.527447	0
2011	Israel	ISR	376	bsssci0	School SES	3097	0.364113	0.0634477	0.239752	0.488475	0
2011	Italy	ITA	380	bsmmat0	School SES	3086	0.282489	0.0477433	0.188908	0.376069	0
2011	Italy	ITA	380	bsssci0	School SES	3086	0.304772	0.0446157	0.217327	0.392217	0
2011	Jordan	JOR	400	bsmmat0	School SES	5168	0.294268	0.0619027	0.172883	0.415652	0
2011	Jordan	JOR	400	bsssci0	School SES	5168	0.244223	0.0641901	0.11841	0.370035	0.0001
2011	Japan	JPN	392	bsmmat0	School SES	3123	0.231599	0.050117	0.13327	0.329929	0
2011	Japan	JPN	392	bsssci0	School SES	3123	0.209879	0.0388199	0.133588	0.286171	0
2011	Kazakhstan	KAZ	398	bsmmat0	School SES	3462	0.325292	0.0993482	0.130561	0.520023	0.0011
2011	Kazakhstan	KAZ	398	bsssci0	School SES	3462	0.390834	0.0905495	0.213344	0.568323	0
2011	Korea	KOR	410	bsmmat0	School SES	4033	0.238552	0.047091	0.146207	0.330896	0
2011	Korea	KOR	410	bsssci0	School SES	4033	0.173764	0.0407243	0.0938418	0.253686	0
2011	Lebanon	LBN	422	bsmmat0	School SES	2232	0.470949	0.0413083	0.388601	0.553297	0
2011	Lebanon	LBN	422	bsssci0	School SES	2232	0.493351	0.0419079	0.410764	0.575939	0
2011	Lithuania	LTU	440	bsmmat0	School SES	3287	0.384073	0.0315128	0.322276	0.445869	0
2011	Lithuania	LTU	440	bsssci0	School SES	3287	0.380895	0.0301504	0.321674	0.440116	0
2011	Morocco	MAR	504	bsmmat0	School SES	5296	0.392964	0.0462259	0.30233	0.483599	0
2011	Morocco	MAR	504	bsssci0	School SES	5296	0.3201	0.0393263	0.242984	0.397216	0
2011	North Macedonia	MKD	807	bsmmat0	School SES	2230	0.434294	0.0422323	0.351419	0.517168	0
2011	North Macedonia	MKD	807	bsssci0	School SES	2230	0.459877	0.0351768	0.390913	0.528841	0
2011	Malaysia	MYS	458	bsmmat0	School SES	3806	0.673938	0.0390543	0.59738	0.750496	0
2011	Malaysia	MYS	458	bsssci0	School SES	3806	0.666092	0.0415574	0.584636	0.747548	0
2011	Norway	NOR	578	bsmmat0	School SES	3828	0.296906	0.0383893	0.221585	0.372227	0
2011	Norway	NOR	578	bsssci0	School SES	3828	0.282585	0.0328515	0.218142	0.347027	0
2011	New Zealand	NZL	554	bsmmat0	School SES	1876	0.410696	0.0353266	0.341447	0.479944	0
2011	New Zealand	NZL	554	bsssci0	School SES	1876	0.424185	0.0393574	0.346936	0.501434	0
2011	Oman	OMN	512	bsmmat0	School SES	5209	0.329631	0.038612	0.253862	0.4054	0
2011	Oman	OMN	512	bsssci0	School SES	5209	0.319337	0.0392488	0.24234	0.396334	0
2011	Palestine	PSE	275	bsmmat0	School SES	5794	0.16867	0.044804	0.0807753	0.256565	0.0002
2011	Palestine	PSE	275	bsssci0	School SES	5794	0.161335	0.0383396	0.08619	0.236479	0
2011	Qatar	QAT	634	bsmmat0	School SES	2468	0.566122	0.044057	0.47977	0.652474	0
2011	Qatar	QAT	634	bsssci0	School SES	2468	0.468349	0.0457093	0.378729	0.557969	0
2011	Romania	ROU	642	bsmmat0	School SES	3922	0.346393	0.0506878	0.246972	0.445814	0
2011	Romania	ROU	642	bsssci0	School SES	3922	0.34508	0.0567254	0.2338	0.45636	0
2011	Russian Federation	RUS	643	bsmmat0	School SES	3680	0.232921	0.0596143	0.116065	0.349778	0.0001
2011	Russian Federation	RUS	643	bsssci0	School SES	3680	0.245082	0.0482613	0.15047	0.339693	0
2011	Saudi Arabia	SAU	682	bsmmat0	School SES	3126	0.244801	0.0711164	0.105216	0.384386	0.0006
2011	Saudi Arabia	SAU	682	bsssci0	School SES	3126	0.279349	0.0702241	0.141676	0.417022	0.0001
2011	Singapore	SGP	702	bsmmat0	School SES	4202	0.503372	0.032934	0.438818	0.567927	0
2011	Singapore	SGP	702	bsssci0	School SES	4202	0.537986	0.0307712	0.477675	0.598297	0
2011	Slovenia	SVN	705	bsmmat0	School SES	3012	0.177013	0.0334674	0.111404	0.242623	0
2011	Slovenia	SVN	705	bsssci0	School SES	3012	0.162986	0.0330345	0.0982022	0.22777	0
2011	Sweden	SWE	752	bsmmat0	School SES	2064	0.253328	0.0353998	0.182008	0.324649	0
2011	Sweden	SWE	752	bsssci0	School SES	2064	0.273561	0.0351383	0.204647	0.342475	0
2011	Syrian Arab Republic	SYR	760	bsmmat0	School SES	3038	0.105233	0.0529173	0.00150512	0.20896	0.0468
2011	Syrian Arab Republic	SYR	760	bsssci0	School SES	3038	0.114492	0.0510307	0.014458	0.214527	0.0249
2011	Thailand	THA	764	bsmmat0	School SES	4131	0.316251	0.0951197	0.129809	0.502694	0.0009
2011	Thailand	THA	764	bsssci0	School SES	4131	0.367914	0.0884538	0.194506	0.541321	0
2011	Tunisia	TUN	788	bsmmat0	School SES	3512	0.361476	0.0384454	0.286091	0.43686	0
2011	Tunisia	TUN	788	bsssci0	School SES	3512	0.299215	0.0344608	0.231594	0.366837	0
2011	Türkiye	TUR	792	bsmmat0	School SES	5811	0.407887	0.0328412	0.343476	0.472299	0
2011	Türkiye	TUR	792	bsssci0	School SES	5811	0.357741	0.0333907	0.292292	0.42319	0
2011	Taiwan	TWN	158	bsmmat0	School SES	4131	0.41717	0.0519199	0.315387	0.518954	0
2011	Taiwan	TWN	158	bsssci0	School SES	4131	0.357179	0.0457749	0.267223	0.447135	0
2011	Ukraine	UKR	804	bsmmat0	School SES	2471	0.308657	0.0559607	0.19896	0.418353	0
2011	Ukraine	UKR	804	bsssci0	School SES	2471	0.294765	0.0450734	0.206409	0.383121	0
2011	United States of America	USA	840	bsmmat0	School SES	5803	0.458313	0.0538243	0.3528	0.563826	0
2011	United States of America	USA	840	bsssci0	School SES	5803	0.467379	0.0443659	0.380348	0.554411	0
2011	South Africa	ZAF	710	bsmmat0	School SES	5355	0.722755	0.0416196	0.640153	0.805357	0
2011	South Africa	ZAF	710	bsssci0	School SES	5355	0.744323	0.0382587	0.665506	0.823139	0
2007	United Arab Emirates	ARE	784	bsmmat0	School SES	1356	0.526106	0.141537	0.248698	0.803515	0.0002
2007	United Arab Emirates	ARE	784	bsssci0	School SES	1356	0.444013	0.123209	0.202527	0.685499	0.0003
2007	Armenia	ARM	51	bsmmat0	School SES	3420	0.058768	0.0479246	-0.0351953	0.152731	0.2202
2007	Armenia	ARM	51	bsssci0	School SES	3420	0.0135919	0.0697337	-0.123087	0.150271	0.8455
2007	Australia	AUS	36	bsmmat0	School SES	3124	0.512456	0.0385102	0.436738	0.588175	0
2007	Australia	AUS	36	bsssci0	School SES	3124	0.498181	0.0374687	0.4246	0.571763	0
2007	Bulgaria	BGR	100	bsmmat0	School SES	3275	0.302098	0.058417	0.187273	0.416924	0
2007	Bulgaria	BGR	100	bsssci0	School SES	3275	0.180005	0.0755487	0.0318914	0.328119	0.0172
2007	Bahrain	BHR	48	bsmmat0	School SES	3375	0.347884	0.0414243	0.266694	0.429075	0
2007	Bahrain	BHR	48	bsssci0	School SES	3375	0.170251	0.0467265	0.0786672	0.261834	0.0003
2007	Botswana	BWA	72	bsmmat0	School SES	2841	0.402003	0.0343054	0.334665	0.469341	0
2007	Botswana	BWA	72	bsssci0	School SES	2841	0.358599	0.0291964	0.30075	0.416448	0
2007	Canada	CAN	124	bsmmat0	School SES	3269	0.346079	0.0542815	0.239664	0.452494	0
2007	Canada	CAN	124	bsssci0	School SES	3269	0.335219	0.0580639	0.221368	0.449069	0
2007	Canada	CAN	124	bsmmat0	School SES	2572	0.300278	0.050547	0.201171	0.399385	0
2007	Canada	CAN	124	bsssci0	School SES	2572	0.285701	0.0460458	0.195405	0.375997	0
2007	Canada	CAN	124	bsmmat0	School SES	2995	0.45839	0.0461909	0.367823	0.548957	0
2007	Canada	CAN	124	bsssci0	School SES	2995	0.421846	0.03925	0.344907	0.498785	0
2007	Cyprus	CYP	196	bsmmat0	School SES	3563	0.17054	0.0152947	0.140426	0.200654	0
2007	Cyprus	CYP	196	bsssci0	School SES	3563	0.207911	0.0244508	0.159723	0.2561	0
2007	Czechia	CZE	203	bsmmat0	School SES	4045	0.448591	0.0370538	0.37596	0.521222	0
2007	Czechia	CZE	203	bsssci0	School SES	4045	0.397478	0.0340206	0.330796	0.46416	0
2007	Egypt	EGY	818	bsmmat0	School SES	4053	0.254238	0.0921832	0.073547	0.434929	0.0058
2007	Egypt	EGY	818	bsssci0	School SES	4053	0.213979	0.0908463	0.0359236	0.392035	0.0185
2007	Georgia	GEO	268	bsmmat0	School SES	2891	0.144865	0.0695891	0.00845098	0.281278	0.0374
2007	Georgia	GEO	268	bsssci0	School SES	2891	0.145833	0.0548843	0.0381608	0.253506	0.008
2007	Ghana	GHA	288	bsmmat0	School SES	3011	0.304119	0.0757193	0.155694	0.452543	0.0001
2007	Ghana	GHA	288	bsssci0	School SES	3011	0.308458	0.0792987	0.153026	0.463889	0.0001
2007	Hong Kong	HKG	344	bsmmat0	School SES	2909	0.540345	0.0689961	0.405113	0.675576	0
2007	Hong Kong	HKG	344	bsssci0	School SES	2909	0.460037	0.0761763	0.310732	0.609341	0
2007	Hungary	HUN	348	bsmmat0	School SES	3278	0.357331	0.0402775	0.278298	0.436364	0
2007	Hungary	HUN	348	bsssci0	School SES	3278	0.349768	0.029724	0.291077	0.408459	0
2007	Indonesia	IDN	360	bsmmat0	School SES	3184	0.480545	0.0720705	0.339096	0.621994	0
2007	Indonesia	IDN	360	bsssci0	School SES	3184	0.48584	0.0664765	0.355548	0.616132	0
2007	Iran	IRN	364	bsmmat0	School SES	2931	0.449122	0.0504416	0.350234	0.54801	0
2007	Iran	IRN	364	bsssci0	School SES	2931	0.480784	0.0399542	0.402408	0.55916	0
2007	Israel	ISR	376	bsmmat0	School SES	2337	0.360564	0.04071	0.280709	0.440419	0
2007	Israel	ISR	376	bsssci0	School SES	2337	0.354473	0.042133	0.271892	0.437054	0
2007	Italy	ITA	380	bsmmat0	School SES	3934	0.207967	0.0424477	0.124769	0.291165	0
2007	Italy	ITA	380	bsssci0	School SES	3934	0.244068	0.0491949	0.147516	0.34062	0
2007	Jordan	JOR	400	bsmmat0	School SES	3918	0.287022	0.0559183	0.177346	0.396698	0
2007	Jordan	JOR	400	bsssci0	School SES	3918	0.274076	0.055334	0.165619	0.382534	0
2007	Japan	JPN	392	bsmmat0	School SES	3958	0.297002	0.0468876	0.205084	0.388919	0
2007	Japan	JPN	392	bsssci0	School SES	3958	0.284336	0.0425459	0.200944	0.367727	0
2007	Korea	KOR	410	bsmmat0	School SES	3493	0.258624	0.0184249	0.221705	0.295543	0
2007	Korea	KOR	410	bsssci0	School SES	3493	0.239001	0.0178739	0.20346	0.274542	0
2007	Kuwait	KWT	414	bsmmat0	School SES	2776	0.213932	0.0380003	0.139142	0.288721	0
2007	Kuwait	KWT	414	bsssci0	School SES	2776	0.186869	0.0451147	0.0984001	0.275338	0
2007	Lebanon	LBN	422	bsmmat0	School SES	2357	0.430444	0.0688294	0.295522	0.565367	0
2007	Lebanon	LBN	422	bsssci0	School SES	2357	0.51049	0.0671856	0.378798	0.642183	0
2007	Lithuania	LTU	440	bsmmat0	School SES	3340	0.303043	0.0382106	0.22815	0.377935	0
2007	Lithuania	LTU	440	bsssci0	School SES	3340	0.243961	0.0351147	0.174859	0.313064	0
2007	Morocco	MAR	504	bsmmat0	School SES	1832	0.307091	0.0985354	0.11392	0.500262	0.0018
2007	Morocco	MAR	504	bsssci0	School SES	1832	0.290496	0.117556	0.059567	0.521424	0.0138
2007	Malaysia	MYS	458	bsmmat0	School SES	3996	0.598783	0.0416845	0.517081	0.680484	0
2007	Malaysia	MYS	458	bsssci0	School SES	3996	0.558785	0.0455327	0.469538	0.648032	0
2007	Norway	NOR	578	bsmmat0	School SES	4599	0.216223	0.0236383	0.169718	0.262729	0
2007	Norway	NOR	578	bsssci0	School SES	4599	0.213757	0.0217443	0.171079	0.256435	0
2007	Oman	OMN	512	bsmmat0	School SES	3783	0.134483	0.0523973	0.031734	0.237232	0.0103
2007	Oman	OMN	512	bsssci0	School SES	3783	0.154201	0.0484376	0.0592625	0.249139	0.0015
2007	Palestine	PSE	275	bsmmat0	School SES	3694	0.131905	0.0412611	0.0510178	0.212792	0.0014
2007	Palestine	PSE	275	bsssci0	School SES	3694	0.135644	0.0405641	0.0561002	0.215187	0.0008
2007	Qatar	QAT	634	bsmmat0	School SES	4339	0.19429	0.0636893	0.0693648	0.319215	0.0023
2007	Qatar	QAT	634	bsssci0	School SES	4339	0.0962283	0.0621395	-0.025565	0.218022	0.1215
2007	Romania	ROU	642	bsmmat0	School SES	3226	0.375854	0.0449183	0.287796	0.463913	0
2007	Romania	ROU	642	bsssci0	School SES	3226	0.325546	0.0614341	0.205115	0.445976	0
2007	Russian Federation	RUS	643	bsmmat0	School SES	3945	0.316854	0.044666	0.22926	0.404449	0
2007	Russian Federation	RUS	643	bsssci0	School SES	3945	0.275032	0.047717	0.181472	0.368591	0
2007	Saudi Arabia	SAU	682	bsmmat0	School SES	2860	0.193463	0.0492005	0.0964423	0.290484	0.0001
2007	Saudi Arabia	SAU	682	bsssci0	School SES	2860	0.183831	0.0610183	0.0626743	0.304988	0.0033
2007	Serbia	SRB	688	bsmmat0	School SES	3350	0.236707	0.0691959	0.101084	0.37233	0.0006
2007	Serbia	SRB	688	bsssci0	School SES	3350	0.233798	0.0740878	0.0885004	0.379097	0.0016
2007	Singapore	SGP	702	bsmmat0	School SES	4172	0.566786	0.0292269	0.509501	0.624071	0
2007	Singapore	SGP	702	bsssci0	School SES	4172	0.599524	0.0303682	0.540002	0.659046	0
2007	Slovenia	SVN	705	bsmmat0	School SES	3132	0.203408	0.0376413	0.129397	0.277419	0
2007	Slovenia	SVN	705	bsssci0	School SES	3132	0.183866	0.036478	0.112289	0.255443	0
2007	Sweden	SWE	752	bsmmat0	School SES	3803	0.208838	0.035434	0.139384	0.278292	0
2007	Sweden	SWE	752	bsssci0	School SES	3803	0.245507	0.0316084	0.183542	0.307473	0
2007	Syrian Arab Republic	SYR	760	bsmmat0	School SES	3390	0.0205631	0.0872622	-0.150474	0.191601	0.8137
2007	Syrian Arab Republic	SYR	760	bsssci0	School SES	3390	0.0467042	0.0711703	-0.0928703	0.186279	0.5117
2007	Thailand	THA	764	bsmmat0	School SES	4409	0.390597	0.075481	0.242652	0.538541	0
2007	Thailand	THA	764	bsssci0	School SES	4409	0.408628	0.0651909	0.280844	0.536413	0
2007	Tunisia	TUN	788	bsmmat0	School SES	3186	0.322816	0.0323539	0.257964	0.387668	0
2007	Tunisia	TUN	788	bsssci0	School SES	3186	0.249501	0.0270788	0.195897	0.303105	0
2007	Türkiye	TUR	792	bsmmat0	School SES	4476	0.537172	0.0443171	0.450218	0.624126	0
2007	Türkiye	TUR	792	bsssci0	School SES	4476	0.51044	0.0424991	0.427143	0.593738	0
2007	Taiwan	TWN	158	bsmmat0	School SES	3453	0.443639	0.0349347	0.375089	0.512188	0
2007	Taiwan	TWN	158	bsssci0	School SES	3453	0.392273	0.0484899	0.29722	0.487326	0
2007	Ukraine	UKR	804	bsmmat0	School SES	3952	0.354266	0.0302239	0.295006	0.413526	0
2007	Ukraine	UKR	804	bsssci0	School SES	3952	0.310521	0.0308673	0.249922	0.37112	0
2007	United States of America	USA	840	bsmmat0	School SES	1463	0.493084	0.0672775	0.361219	0.624949	0
2007	United States of America	USA	840	bsssci0	School SES	1463	0.512825	0.0691	0.377372	0.648279	0
2007	United States of America	USA	840	bsmmat0	School SES	1345	0.314031	0.0682793	0.180198	0.447864	0
2007	United States of America	USA	840	bsssci0	School SES	1345	0.325134	0.0713527	0.185275	0.464994	0
2007	United States of America	USA	840	bsmmat0	School SES	5738	0.439437	0.0279382	0.38449	0.494384	0
2007	United States of America	USA	840	bsssci0	School SES	5738	0.419622	0.0296719	0.361186	0.478058	0
2003	Armenia	ARM	51	bsmmat0	School SES	3244	0.134911	0.0497339	0.0374309	0.23239	0.0067
2003	Armenia	ARM	51	bsssci0	School SES	3244	0.129712	0.0570267	0.0175803	0.241844	0.0235
2003	Australia	AUS	36	bsmmat0	School SES	2439	0.48843	0.0583821	0.373981	0.60288	0
2003	Australia	AUS	36	bsssci0	School SES	2439	0.443956	0.0611486	0.323958	0.563955	0
2003	Bulgaria	BGR	100	bsmmat0	School SES	2830	0.0799072	0.0917049	-0.099834	0.259648	0.3836
2003	Bulgaria	BGR	100	bsssci0	School SES	2830	0.0288588	0.0671313	-0.102718	0.160436	0.6673
2003	Bahrain	BHR	48	bsmmat0	School SES	2809	0.149184	0.0411361	0.0685527	0.229815	0.0003
2003	Bahrain	BHR	48	bsssci0	School SES	2809	0.116525	0.0372408	0.0435071	0.189542	0.0018
2003	Botswana	BWA	72	bsmmat0	School SES	2985	0.289071	0.0648476	0.161961	0.416181	0
2003	Botswana	BWA	72	bsssci0	School SES	2985	0.329079	0.0576071	0.216171	0.441987	0
2003	Chile	CHL	152	bsmmat0	School SES	4791	0.620871	0.0378701	0.545854	0.695888	0
2003	Chile	CHL	152	bsssci0	School SES	4791	0.547053	0.035289	0.477788	0.616319	0
2003	Canada	CAN	124	bsmmat0	School SES	2154	0.25131	0.0568011	0.139702	0.362917	0
2003	Canada	CAN	124	bsssci0	School SES	2154	0.202114	0.064493	0.0757078	0.328521	0.0017
2003	Canada	CAN	124	bsmmat0	School SES	2557	0.425169	0.046903	0.33319	0.517148	0
2003	Canada	CAN	124	bsssci0	School SES	2557	0.258039	0.0546959	0.150803	0.365275	0
2003	Cyprus	CYP	196	bsmmat0	School SES	2993	0.218553	0.0234826	0.172514	0.264592	0
2003	Cyprus	CYP	196	bsssci0	School SES	2993	0.255072	0.0298507	0.195975	0.314169	0
2003	Egypt	EGY	818	bsmmat0	School SES	3780	0.492315	0.042448	0.409118	0.575512	0
2003	Egypt	EGY	818	bsssci0	School SES	3780	0.474538	0.0516735	0.373221	0.575856	0
2003	Ghana	GHA	288	bsmmat0	School SES	2146	0.425633	0.0681828	0.291699	0.559566	0
2003	Ghana	GHA	288	bsssci0	School SES	2146	0.393808	0.0623052	0.271633	0.515984	0
2003	Hong Kong	HKG	344	bsmmat0	School SES	3575	0.472954	0.0607891	0.353809	0.592099	0
2003	Hong Kong	HKG	344	bsssci0	School SES	3575	0.346096	0.0579915	0.232372	0.45982	0
2003	Hungary	HUN	348	bsmmat0	School SES	1702	0.453668	0.0431484	0.369071	0.538265	0
2003	Hungary	HUN	348	bsssci0	School SES	1702	0.432253	0.0388811	0.356044	0.508462	0
2003	Indonesia	IDN	360	bsmmat0	School SES	3873	0.228003	0.0829862	0.0651417	0.390864	0.0061
2003	Indonesia	IDN	360	bsssci0	School SES	3873	0.276037	0.0535881	0.170485	0.38159	0
2003	Iran	IRN	364	bsmmat0	School SES	3494	0.378789	0.0445265	0.291438	0.46614	0
2003	Iran	IRN	364	bsssci0	School SES	3494	0.305437	0.0400291	0.226914	0.38396	0
2003	Israel	ISR	376	bsmmat0	School SES	2473	0.300338	0.0784065	0.146635	0.454041	0.0001
2003	Israel	ISR	376	bsssci0	School SES	2473	0.262149	0.0673101	0.130213	0.394085	0.0001
2003	Italy	ITA	380	bsmmat0	School SES	3793	0.273011	0.0491037	0.176767	0.369256	0
2003	Italy	ITA	380	bsssci0	School SES	3793	0.245875	0.0516593	0.144588	0.347163	0
2003	Jordan	JOR	400	bsmmat0	School SES	3416	0.295318	0.0432583	0.210474	0.380161	0
2003	Jordan	JOR	400	bsssci0	School SES	3416	0.244368	0.0343022	0.177053	0.311684	0
2003	Japan	JPN	392	bsmmat0	School SES	3292	0.265536	0.0691328	0.130008	0.401063	0.0001
2003	Japan	JPN	392	bsssci0	School SES	3292	0.203739	0.0618814	0.0822569	0.325222	0.001
2003	Korea	KOR	410	bsmmat0	School SES	4453	0.272657	0.0294372	0.214924	0.33039	0
2003	Korea	KOR	410	bsssci0	School SES	4453	0.209273	0.0227458	0.164346	0.254201	0
2003	Lebanon	LBN	422	bsmmat0	School SES	1868	0.483312	0.0654809	0.354882	0.611743	0
2003	Lebanon	LBN	422	bsssci0	School SES	1868	0.475539	0.0462497	0.384889	0.56619	0
2003	Lithuania	LTU	440	bsmmat0	School SES	2660	0.3574	0.0342017	0.289875	0.424924	0
2003	Lithuania	LTU	440	bsssci0	School SES	2660	0.2233	0.0351638	0.153958	0.292643	0
2003	Morocco	MAR	504	bsmmat0	School SES	1084	0.0669894	0.0789919	-0.088056	0.222035	0.3966
2003	Morocco	MAR	504	bsssci0	School SES	1084	0.00875325	0.0840654	-0.156382	0.173888	0.9171
2003	North Macedonia	MKD	807	bsmmat0	School SES	2471	0.385851	0.0503137	0.287234	0.484468	0
2003	North Macedonia	MKD	807	bsssci0	School SES	2471	0.374786	0.0520031	0.272841	0.47673	0
2003	Malaysia	MYS	458	bsmmat0	School SES	4503	0.503998	0.0457088	0.414388	0.593608	0
2003	Malaysia	MYS	458	bsssci0	School SES	4503	0.464727	0.0470297	0.372542	0.556911	0
2003	Norway	NOR	578	bsmmat0	School SES	4099	0.188449	0.0364533	0.116559	0.260339	0
2003	Norway	NOR	578	bsssci0	School SES	4099	0.169776	0.0298699	0.111222	0.22833	0
2003	New Zealand	NZL	554	bsmmat0	School SES	1208	0.408349	0.0543795	0.301733	0.514965	0
2003	New Zealand	NZL	554	bsssci0	School SES	1208	0.414759	0.0504773	0.315803	0.513715	0
2003	Palestine	PSE	275	bsmmat0	School SES	4067	0.148795	0.0395352	0.07127	0.226321	0.0002
2003	Palestine	PSE	275	bsssci0	School SES	4067	0.138016	0.0370688	0.0653596	0.210672	0.0002
2003	Romania	ROU	642	bsmmat0	School SES	2742	0.232039	0.0818221	0.0716579	0.392421	0.0046
2003	Romania	ROU	642	bsssci0	School SES	2742	0.145446	0.0962164	-0.0431733	0.334066	0.1307
2003	Russian Federation	RUS	643	bsmmat0	School SES	3440	0.252116	0.0487394	0.156502	0.34773	0
2003	Russian Federation	RUS	643	bsssci0	School SES	3440	0.248313	0.0463642	0.157438	0.339188	0
2003	Saudi Arabia	SAU	682	bsmmat0	School SES	2352	0.242122	0.0495547	0.143853	0.340391	0
2003	Saudi Arabia	SAU	682	bsssci0	School SES	2352	0.22202	0.0460512	0.131333	0.312707	0
2003	Serbia	SRB	688	bsmmat0	School SES	3227	0.261478	0.0311193	0.200392	0.322565	0
2003	Serbia	SRB	688	bsssci0	School SES	3227	0.251952	0.0416621	0.170199	0.333705	0
2003	Singapore	SGP	702	bsmmat0	School SES	4628	0.477508	0.0328264	0.413169	0.541847	0
2003	Singapore	SGP	702	bsssci0	School SES	4628	0.511098	0.0317795	0.448811	0.573385	0
2003	Slovenia	SVN	705	bsmmat0	School SES	2245	0.166941	0.0571824	0.0543044	0.279578	0.0038
2003	Slovenia	SVN	705	bsssci0	School SES	2245	0.150932	0.0400448	0.0711289	0.230735	0.0003
2003	Sweden	SWE	752	bsmmat0	School SES	1653	0.315645	0.0626066	0.192932	0.438358	0
2003	Sweden	SWE	752	bsssci0	School SES	1653	0.308329	0.0471519	0.215704	0.400954	0
2003	Syrian Arab Republic	SYR	760	bsmmat0	School SES	1944	0.329155	0.052952	0.22492	0.433391	0
2003	Syrian Arab Republic	SYR	760	bsssci0	School SES	1944	0.261269	0.0443132	0.174072	0.348466	0
2003	Tunisia	TUN	788	bsmmat0	School SES	3312	0.257294	0.0374257	0.183672	0.330916	0
2003	Tunisia	TUN	788	bsssci0	School SES	3312	0.189654	0.035672	0.119695	0.259613	0
2003	Taiwan	TWN	158	bsmmat0	School SES	4627	0.463325	0.0364187	0.391637	0.535014	0
2003	Taiwan	TWN	158	bsssci0	School SES	4627	0.421585	0.0386469	0.345695	0.497474	0
2003	United States of America	USA	840	bsmmat0	School SES	1462	0.402706	0.0716251	0.262322	0.543089	0
2003	United States of America	USA	840	bsssci0	School SES	1462	0.397546	0.0820519	0.236703	0.558389	0
2003	United States of America	USA	840	bsmmat0	School SES	5465	0.508559	0.0344136	0.440995	0.576122	0
2003	United States of America	USA	840	bsssci0	School SES	5465	0.502324	0.0327913	0.43777	0.566878	0
2003	South Africa	ZAF	710	bsmmat0	School SES	3433	0.587593	0.053724	0.482284	0.692902	0
2003	South Africa	ZAF	710	bsssci0	School SES	3433	0.598028	0.047349	0.505106	0.690951	0
